# Supplementary material for: Getting the intermolecular forces correct: introducing the ASTA strategy for a water model
Source: RSC Adv. 2024 Aug 15;14(35):25712–27. doi: 10.1039/d4ra02685c (PMC11325342; doi:10.1039/d4ra02685c)
Supplement: RA-014-D4RA02685C-s002 [file RA-014-D4RA02685C-s002.zip]

Archive with 1 entries (1 files):
- xml-forcefield-file.xml
