# Supplementary material for: Getting the intermolecular forces correct: introducing the ASTA strategy for a water model
Source: RSC Adv. 2024 Aug 15;14(35):25712–27. doi: 10.1039/d4ra02685c (PMC11325342; doi:10.1039/d4ra02685c)
Supplement: RA-014-D4RA02685C-s002 [file RA-014-D4RA02685C-s002.zip › xml-forcefield-file.xml]

<?xml version="1.0" encoding="utf-8"?>
<ForceField>
	<Info>
		<Source>amoebabio18.prm</Source>
		<DateGenerated>2024-02-29</DateGenerated>
		<Reference>Yue Shi, Zhen Xia, Jiajing Zhang, Robert Best, Chuanjie Wu, Jay W. Ponder, and Pengyu Ren. Polarizable Atomic Multipole-Based AMOEBA Force Field for Proteins. Journal of Chemical Theory and Computation, 9(9):40464063, 2013.</Reference>
		<Reference>Changsheng Zhang, Chao Lu, Zhifeng Jing, Chuanjie Wu, Jean-Philip Piquemal, Jay W Ponder, and Pengyu Ren. AMOEBA Polarizable Atomic Multipole Force Field for Nucleic Acids. Journal of Chemical Theory and Computation, 14(4):2084-2108, 2018.</Reference>
                <Reference>All parameters are identical to amoebabio18.prm, except of the parameters for water,  types 349 and 350, classes 90, 91. See Getting the intermolecular forces correct: introducing the ASTA strategy for a water model: Mares and  Mayorga Delgado </Reference>
	</Info>
	<AtomTypes>
		<Type name="1" class="1" element="N" mass="14.007"></Type>
		<Type name="2" class="2" element="C" mass="12.011"></Type>
		<Type name="3" class="3" element="C" mass="12.011"></Type>
		<Type name="4" class="4" element="H" mass="1.008"></Type>
		<Type name="5" class="5" element="O" mass="15.999"></Type>
		<Type name="6" class="6" element="H" mass="1.008"></Type>
		<Type name="7" class="1" element="N" mass="14.007"></Type>
		<Type name="8" class="7" element="C" mass="12.011"></Type>
		<Type name="9" class="3" element="C" mass="12.011"></Type>
		<Type name="10" class="4" element="H" mass="1.008"></Type>
		<Type name="11" class="5" element="O" mass="15.999"></Type>
		<Type name="12" class="6" element="H" mass="1.008"></Type>
		<Type name="13" class="8" element="C" mass="12.011"></Type>
		<Type name="14" class="9" element="H" mass="1.008"></Type>
		<Type name="15" class="7" element="C" mass="12.011"></Type>
		<Type name="16" class="6" element="H" mass="1.008"></Type>
		<Type name="17" class="8" element="C" mass="12.011"></Type>
		<Type name="18" class="9" element="H" mass="1.008"></Type>
		<Type name="19" class="8" element="C" mass="12.011"></Type>
		<Type name="20" class="9" element="H" mass="1.008"></Type>
		<Type name="21" class="7" element="C" mass="12.011"></Type>
		<Type name="22" class="6" element="H" mass="1.008"></Type>
		<Type name="23" class="8" element="C" mass="12.011"></Type>
		<Type name="24" class="9" element="H" mass="1.008"></Type>
		<Type name="25" class="7" element="C" mass="12.011"></Type>
		<Type name="26" class="6" element="H" mass="1.008"></Type>
		<Type name="27" class="8" element="C" mass="12.011"></Type>
		<Type name="28" class="9" element="H" mass="1.008"></Type>
		<Type name="29" class="8" element="C" mass="12.011"></Type>
		<Type name="30" class="9" element="H" mass="1.008"></Type>
		<Type name="31" class="8" element="C" mass="12.011"></Type>
		<Type name="32" class="9" element="H" mass="1.008"></Type>
		<Type name="33" class="8" element="C" mass="12.011"></Type>
		<Type name="34" class="9" element="H" mass="1.008"></Type>
		<Type name="35" class="10" element="O" mass="15.999"></Type>
		<Type name="36" class="11" element="H" mass="1.008"></Type>
		<Type name="37" class="7" element="C" mass="12.011"></Type>
		<Type name="38" class="6" element="H" mass="1.008"></Type>
		<Type name="39" class="10" element="O" mass="15.999"></Type>
		<Type name="40" class="11" element="H" mass="1.008"></Type>
		<Type name="41" class="8" element="C" mass="12.011"></Type>
		<Type name="42" class="9" element="H" mass="1.008"></Type>
		<Type name="43" class="8" element="C" mass="12.011"></Type>
		<Type name="44" class="9" element="H" mass="1.008"></Type>
		<Type name="45" class="12" element="S" mass="32.066"></Type>
		<Type name="46" class="13" element="H" mass="1.008"></Type>
		<Type name="47" class="12" element="S" mass="32.066"></Type>
		<Type name="48" class="7" element="C" mass="12.011"></Type>
		<Type name="49" class="14" element="S" mass="32.066"></Type>
		<Type name="50" class="15" element="N" mass="14.007"></Type>
		<Type name="51" class="7" element="C" mass="12.011"></Type>
		<Type name="52" class="3" element="C" mass="12.011"></Type>
		<Type name="53" class="5" element="O" mass="15.999"></Type>
		<Type name="54" class="6" element="H" mass="1.008"></Type>
		<Type name="55" class="16" element="C" mass="12.011"></Type>
		<Type name="56" class="9" element="H" mass="1.008"></Type>
		<Type name="57" class="16" element="C" mass="12.011"></Type>
		<Type name="58" class="9" element="H" mass="1.008"></Type>
		<Type name="59" class="16" element="C" mass="12.011"></Type>
		<Type name="60" class="6" element="H" mass="1.008"></Type>
		<Type name="61" class="8" element="C" mass="12.011"></Type>
		<Type name="62" class="9" element="H" mass="1.008"></Type>
		<Type name="63" class="17" element="C" mass="12.011"></Type>
		<Type name="64" class="17" element="C" mass="12.011"></Type>
		<Type name="65" class="18" element="H" mass="1.008"></Type>
		<Type name="66" class="17" element="C" mass="12.011"></Type>
		<Type name="67" class="18" element="H" mass="1.008"></Type>
		<Type name="68" class="17" element="C" mass="12.011"></Type>
		<Type name="69" class="18" element="H" mass="1.008"></Type>
		<Type name="70" class="8" element="C" mass="12.011"></Type>
		<Type name="71" class="9" element="H" mass="1.008"></Type>
		<Type name="72" class="17" element="C" mass="12.011"></Type>
		<Type name="73" class="17" element="C" mass="12.011"></Type>
		<Type name="74" class="18" element="H" mass="1.008"></Type>
		<Type name="75" class="17" element="C" mass="12.011"></Type>
		<Type name="76" class="18" element="H" mass="1.008"></Type>
		<Type name="77" class="17" element="C" mass="12.011"></Type>
		<Type name="78" class="19" element="O" mass="15.999"></Type>
		<Type name="79" class="20" element="H" mass="1.008"></Type>
		<Type name="80" class="8" element="C" mass="12.011"></Type>
		<Type name="81" class="9" element="H" mass="1.008"></Type>
		<Type name="82" class="17" element="C" mass="12.011"></Type>
		<Type name="83" class="17" element="C" mass="12.011"></Type>
		<Type name="84" class="18" element="H" mass="1.008"></Type>
		<Type name="85" class="17" element="C" mass="12.011"></Type>
		<Type name="86" class="18" element="H" mass="1.008"></Type>
		<Type name="87" class="17" element="C" mass="12.011"></Type>
		<Type name="88" class="21" element="O" mass="15.999"></Type>
		<Type name="89" class="8" element="C" mass="12.011"></Type>
		<Type name="90" class="9" element="H" mass="1.008"></Type>
		<Type name="91" class="22" element="C" mass="12.011"></Type>
		<Type name="92" class="22" element="C" mass="12.011"></Type>
		<Type name="93" class="23" element="H" mass="1.008"></Type>
		<Type name="94" class="22" element="C" mass="12.011"></Type>
		<Type name="95" class="24" element="N" mass="14.007"></Type>
		<Type name="96" class="25" element="H" mass="1.008"></Type>
		<Type name="97" class="22" element="C" mass="12.011"></Type>
		<Type name="98" class="22" element="C" mass="12.011"></Type>
		<Type name="99" class="23" element="H" mass="1.008"></Type>
		<Type name="100" class="22" element="C" mass="12.011"></Type>
		<Type name="101" class="23" element="H" mass="1.008"></Type>
		<Type name="102" class="22" element="C" mass="12.011"></Type>
		<Type name="103" class="23" element="H" mass="1.008"></Type>
		<Type name="104" class="22" element="C" mass="12.011"></Type>
		<Type name="105" class="23" element="H" mass="1.008"></Type>
		<Type name="106" class="8" element="C" mass="12.011"></Type>
		<Type name="107" class="9" element="H" mass="1.008"></Type>
		<Type name="108" class="26" element="C" mass="12.011"></Type>
		<Type name="109" class="24" element="N" mass="14.007"></Type>
		<Type name="110" class="25" element="H" mass="1.008"></Type>
		<Type name="111" class="26" element="C" mass="12.011"></Type>
		<Type name="112" class="27" element="H" mass="1.008"></Type>
		<Type name="113" class="28" element="C" mass="12.011"></Type>
		<Type name="114" class="27" element="H" mass="1.008"></Type>
		<Type name="115" class="24" element="N" mass="14.007"></Type>
		<Type name="116" class="25" element="H" mass="1.008"></Type>
		<Type name="117" class="8" element="C" mass="12.011"></Type>
		<Type name="118" class="9" element="H" mass="1.008"></Type>
		<Type name="119" class="26" element="C" mass="12.011"></Type>
		<Type name="120" class="24" element="N" mass="14.007"></Type>
		<Type name="121" class="25" element="H" mass="1.008"></Type>
		<Type name="122" class="26" element="C" mass="12.011"></Type>
		<Type name="123" class="27" element="H" mass="1.008"></Type>
		<Type name="124" class="28" element="C" mass="12.011"></Type>
		<Type name="125" class="27" element="H" mass="1.008"></Type>
		<Type name="126" class="29" element="N" mass="14.007"></Type>
		<Type name="127" class="8" element="C" mass="12.011"></Type>
		<Type name="128" class="9" element="H" mass="1.008"></Type>
		<Type name="129" class="26" element="C" mass="12.011"></Type>
		<Type name="130" class="29" element="N" mass="14.007"></Type>
		<Type name="131" class="26" element="C" mass="12.011"></Type>
		<Type name="132" class="27" element="H" mass="1.008"></Type>
		<Type name="133" class="28" element="C" mass="12.011"></Type>
		<Type name="134" class="27" element="H" mass="1.008"></Type>
		<Type name="135" class="24" element="N" mass="14.007"></Type>
		<Type name="136" class="25" element="H" mass="1.008"></Type>
		<Type name="137" class="8" element="C" mass="12.011"></Type>
		<Type name="138" class="9" element="H" mass="1.008"></Type>
		<Type name="139" class="30" element="C" mass="12.011"></Type>
		<Type name="140" class="31" element="O" mass="15.999"></Type>
		<Type name="141" class="8" element="C" mass="12.011"></Type>
		<Type name="142" class="9" element="H" mass="1.008"></Type>
		<Type name="143" class="32" element="C" mass="12.011"></Type>
		<Type name="144" class="33" element="O" mass="15.999"></Type>
		<Type name="145" class="34" element="O" mass="15.999"></Type>
		<Type name="146" class="35" element="H" mass="1.008"></Type>
		<Type name="147" class="8" element="C" mass="12.011"></Type>
		<Type name="148" class="9" element="H" mass="1.008"></Type>
		<Type name="149" class="3" element="C" mass="12.011"></Type>
		<Type name="150" class="5" element="O" mass="15.999"></Type>
		<Type name="151" class="1" element="N" mass="14.007"></Type>
		<Type name="152" class="4" element="H" mass="1.008"></Type>
		<Type name="153" class="8" element="C" mass="12.011"></Type>
		<Type name="154" class="9" element="H" mass="1.008"></Type>
		<Type name="155" class="8" element="C" mass="12.011"></Type>
		<Type name="156" class="9" element="H" mass="1.008"></Type>
		<Type name="157" class="30" element="C" mass="12.011"></Type>
		<Type name="158" class="31" element="O" mass="15.999"></Type>
		<Type name="159" class="8" element="C" mass="12.011"></Type>
		<Type name="160" class="9" element="H" mass="1.008"></Type>
		<Type name="161" class="8" element="C" mass="12.011"></Type>
		<Type name="162" class="9" element="H" mass="1.008"></Type>
		<Type name="163" class="32" element="C" mass="12.011"></Type>
		<Type name="164" class="33" element="O" mass="15.999"></Type>
		<Type name="165" class="34" element="O" mass="15.999"></Type>
		<Type name="166" class="35" element="H" mass="1.008"></Type>
		<Type name="167" class="8" element="C" mass="12.011"></Type>
		<Type name="168" class="9" element="H" mass="1.008"></Type>
		<Type name="169" class="8" element="C" mass="12.011"></Type>
		<Type name="170" class="9" element="H" mass="1.008"></Type>
		<Type name="171" class="3" element="C" mass="12.011"></Type>
		<Type name="172" class="5" element="O" mass="15.999"></Type>
		<Type name="173" class="1" element="N" mass="14.007"></Type>
		<Type name="174" class="4" element="H" mass="1.008"></Type>
		<Type name="175" class="8" element="C" mass="12.011"></Type>
		<Type name="176" class="9" element="H" mass="1.008"></Type>
		<Type name="177" class="8" element="C" mass="12.011"></Type>
		<Type name="178" class="9" element="H" mass="1.008"></Type>
		<Type name="179" class="12" element="S" mass="32.066"></Type>
		<Type name="180" class="8" element="C" mass="12.011"></Type>
		<Type name="181" class="9" element="H" mass="1.008"></Type>
		<Type name="182" class="8" element="C" mass="12.011"></Type>
		<Type name="183" class="9" element="H" mass="1.008"></Type>
		<Type name="184" class="36" element="C" mass="12.011"></Type>
		<Type name="185" class="9" element="H" mass="1.008"></Type>
		<Type name="186" class="8" element="C" mass="12.011"></Type>
		<Type name="187" class="9" element="H" mass="1.008"></Type>
		<Type name="188" class="8" element="C" mass="12.011"></Type>
		<Type name="189" class="9" element="H" mass="1.008"></Type>
		<Type name="190" class="37" element="N" mass="14.007"></Type>
		<Type name="191" class="38" element="H" mass="1.008"></Type>
		<Type name="192" class="8" element="C" mass="12.011"></Type>
		<Type name="193" class="9" element="H" mass="1.008"></Type>
		<Type name="194" class="36" element="C" mass="12.011"></Type>
		<Type name="195" class="9" element="H" mass="1.008"></Type>
		<Type name="196" class="8" element="C" mass="12.011"></Type>
		<Type name="197" class="9" element="H" mass="1.008"></Type>
		<Type name="198" class="8" element="C" mass="12.011"></Type>
		<Type name="199" class="9" element="H" mass="1.008"></Type>
		<Type name="200" class="37" element="N" mass="14.007"></Type>
		<Type name="201" class="38" element="H" mass="1.008"></Type>
		<Type name="202" class="8" element="C" mass="12.011"></Type>
		<Type name="203" class="9" element="H" mass="1.008"></Type>
		<Type name="204" class="8" element="C" mass="12.011"></Type>
		<Type name="205" class="9" element="H" mass="1.008"></Type>
		<Type name="206" class="8" element="C" mass="12.011"></Type>
		<Type name="207" class="9" element="H" mass="1.008"></Type>
		<Type name="208" class="1" element="N" mass="14.007"></Type>
		<Type name="209" class="4" element="H" mass="1.008"></Type>
		<Type name="210" class="39" element="C" mass="12.011"></Type>
		<Type name="211" class="1" element="N" mass="14.007"></Type>
		<Type name="212" class="4" element="H" mass="1.008"></Type>
		<Type name="213" class="8" element="C" mass="12.011"></Type>
		<Type name="214" class="9" element="H" mass="1.008"></Type>
		<Type name="215" class="36" element="C" mass="12.011"></Type>
		<Type name="216" class="9" element="H" mass="1.008"></Type>
		<Type name="217" class="8" element="C" mass="12.011"></Type>
		<Type name="218" class="9" element="H" mass="1.008"></Type>
		<Type name="219" class="37" element="N" mass="14.007"></Type>
		<Type name="220" class="38" element="H" mass="1.008"></Type>
		<Type name="221" class="40" element="C" mass="12.011"></Type>
		<Type name="222" class="6" element="H" mass="1.008"></Type>
		<Type name="223" class="3" element="C" mass="12.011"></Type>
		<Type name="224" class="5" element="O" mass="15.999"></Type>
		<Type name="225" class="1" element="N" mass="14.007"></Type>
		<Type name="226" class="4" element="H" mass="1.008"></Type>
		<Type name="227" class="1" element="N" mass="14.007"></Type>
		<Type name="228" class="4" element="H" mass="1.008"></Type>
		<Type name="229" class="40" element="C" mass="12.011"></Type>
		<Type name="230" class="6" element="H" mass="1.008"></Type>
		<Type name="231" class="41" element="N" mass="14.007"></Type>
		<Type name="232" class="42" element="H" mass="1.008"></Type>
		<Type name="233" class="30" element="C" mass="12.011"></Type>
		<Type name="234" class="31" element="O" mass="15.999"></Type>
		<Type name="235" class="32" element="C" mass="12.011"></Type>
		<Type name="236" class="33" element="O" mass="15.999"></Type>
		<Type name="237" class="34" element="O" mass="15.999"></Type>
		<Type name="238" class="35" element="H" mass="1.008"></Type>
		<Type name="239" class="41" element="N" mass="14.007"></Type>
		<Type name="240" class="42" element="H" mass="1.008"></Type>
		<Type name="241" class="7" element="C" mass="12.011"></Type>
		<Type name="242" class="3" element="C" mass="12.011"></Type>
		<Type name="243" class="5" element="O" mass="15.999"></Type>
		<Type name="244" class="6" element="H" mass="1.008"></Type>
		<Type name="245" class="16" element="C" mass="12.011"></Type>
		<Type name="246" class="6" element="H" mass="1.008"></Type>
		<Type name="247" class="43" element="C" mass="12.011"></Type>
		<Type name="248" class="44" element="C" mass="12.011"></Type>
		<Type name="249" class="45" element="C" mass="12.011"></Type>
		<Type name="250" class="43" element="C" mass="12.011"></Type>
		<Type name="251" class="46" element="N" mass="14.007"></Type>
		<Type name="252" class="46" element="N" mass="14.007"></Type>
		<Type name="253" class="47" element="N" mass="14.007"></Type>
		<Type name="254" class="48" element="C" mass="12.011"></Type>
		<Type name="255" class="49" element="N" mass="14.007"></Type>
		<Type name="256" class="50" element="N" mass="14.007"></Type>
		<Type name="257" class="50" element="N" mass="14.007"></Type>
		<Type name="258" class="51" element="H" mass="1.008"></Type>
		<Type name="259" class="52" element="H" mass="1.008"></Type>
		<Type name="260" class="53" element="H" mass="1.008"></Type>
		<Type name="261" class="54" element="N" mass="14.007"></Type>
		<Type name="262" class="54" element="N" mass="14.007"></Type>
		<Type name="263" class="55" element="C" mass="12.011"></Type>
		<Type name="264" class="47" element="N" mass="14.007"></Type>
		<Type name="265" class="48" element="C" mass="12.011"></Type>
		<Type name="266" class="56" element="C" mass="12.011"></Type>
		<Type name="267" class="45" element="C" mass="12.011"></Type>
		<Type name="268" class="50" element="N" mass="14.007"></Type>
		<Type name="269" class="57" element="H" mass="1.008"></Type>
		<Type name="270" class="58" element="O" mass="15.999"></Type>
		<Type name="271" class="51" element="H" mass="1.008"></Type>
		<Type name="272" class="53" element="H" mass="1.008"></Type>
		<Type name="273" class="59" element="C" mass="12.011"></Type>
		<Type name="274" class="56" element="C" mass="12.011"></Type>
		<Type name="275" class="43" element="C" mass="12.011"></Type>
		<Type name="276" class="44" element="C" mass="12.011"></Type>
		<Type name="277" class="54" element="N" mass="14.007"></Type>
		<Type name="278" class="47" element="N" mass="14.007"></Type>
		<Type name="279" class="43" element="C" mass="12.011"></Type>
		<Type name="280" class="60" element="N" mass="14.007"></Type>
		<Type name="281" class="60" element="N" mass="14.007"></Type>
		<Type name="282" class="49" element="N" mass="14.007"></Type>
		<Type name="283" class="50" element="N" mass="14.007"></Type>
		<Type name="284" class="61" element="H" mass="1.008"></Type>
		<Type name="285" class="58" element="O" mass="15.999"></Type>
		<Type name="286" class="51" element="H" mass="1.008"></Type>
		<Type name="287" class="53" element="H" mass="1.008"></Type>
		<Type name="288" class="62" element="C" mass="12.011"></Type>
		<Type name="289" class="48" element="C" mass="12.011"></Type>
		<Type name="290" class="56" element="C" mass="12.011"></Type>
		<Type name="291" class="48" element="C" mass="12.011"></Type>
		<Type name="292" class="63" element="N" mass="14.007"></Type>
		<Type name="293" class="54" element="N" mass="14.007"></Type>
		<Type name="294" class="56" element="C" mass="12.011"></Type>
		<Type name="295" class="64" element="H" mass="1.008"></Type>
		<Type name="296" class="58" element="O" mass="15.999"></Type>
		<Type name="297" class="51" element="H" mass="1.008"></Type>
		<Type name="298" class="58" element="O" mass="15.999"></Type>
		<Type name="299" class="61" element="H" mass="1.008"></Type>
		<Type name="300" class="56" element="C" mass="12.011"></Type>
		<Type name="301" class="48" element="C" mass="12.011"></Type>
		<Type name="302" class="56" element="C" mass="12.011"></Type>
		<Type name="303" class="54" element="N" mass="14.007"></Type>
		<Type name="304" class="63" element="N" mass="14.007"></Type>
		<Type name="305" class="48" element="C" mass="12.011"></Type>
		<Type name="306" class="61" element="H" mass="1.008"></Type>
		<Type name="307" class="52" element="H" mass="1.008"></Type>
		<Type name="308" class="58" element="O" mass="15.999"></Type>
		<Type name="309" class="58" element="O" mass="15.999"></Type>
		<Type name="310" class="51" element="H" mass="1.008"></Type>
		<Type name="311" class="65" element="O" mass="15.999"></Type>
		<Type name="312" class="66" element="C" mass="12.011"></Type>
		<Type name="313" class="67" element="H" mass="1.008"></Type>
		<Type name="314" class="68" element="C" mass="12.011"></Type>
		<Type name="315" class="67" element="H" mass="1.008"></Type>
		<Type name="316" class="68" element="C" mass="12.011"></Type>
		<Type name="317" class="67" element="H" mass="1.008"></Type>
		<Type name="318" class="68" element="C" mass="12.011"></Type>
		<Type name="319" class="67" element="H" mass="1.008"></Type>
		<Type name="320" class="69" element="O" mass="15.999"></Type>
		<Type name="321" class="70" element="H" mass="1.008"></Type>
		<Type name="322" class="71" element="O" mass="15.999"></Type>
		<Type name="323" class="70" element="H" mass="1.008"></Type>
		<Type name="324" class="72" element="C" mass="12.011"></Type>
		<Type name="325" class="73" element="H" mass="1.008"></Type>
		<Type name="326" class="74" element="O" mass="15.999"></Type>
		<Type name="327" class="70" element="H" mass="1.008"></Type>
		<Type name="328" class="75" element="C" mass="12.011"></Type>
		<Type name="329" class="76" element="C" mass="12.011"></Type>
		<Type name="330" class="76" element="C" mass="12.011"></Type>
		<Type name="331" class="76" element="C" mass="12.011"></Type>
		<Type name="332" class="77" element="O" mass="15.999"></Type>
		<Type name="333" class="78" element="H" mass="1.008"></Type>
		<Type name="334" class="78" element="H" mass="1.008"></Type>
		<Type name="335" class="78" element="H" mass="1.008"></Type>
		<Type name="336" class="78" element="H" mass="1.008"></Type>
		<Type name="337" class="79" element="C" mass="12.011"></Type>
		<Type name="338" class="80" element="O" mass="15.999"></Type>
		<Type name="339" class="81" element="H" mass="1.008"></Type>
		<Type name="340" class="82" element="H" mass="1.008"></Type>
		<Type name="341" class="83" element="O" mass="15.999"></Type>
		<Type name="342" class="81" element="H" mass="1.008"></Type>
		<Type name="343" class="84" element="P" mass="30.974"></Type>
		<Type name="344" class="85" element="O" mass="15.999"></Type>
		<Type name="345" class="86" element="O" mass="15.999"></Type>
		<Type name="346" class="87" element="O" mass="15.999"></Type>
		<Type name="347" class="88" element="O" mass="15.999"></Type>
		<Type name="348" class="89" element="O" mass="15.999"></Type>
		<Type name="349" class="90" element="O" mass="15.999"></Type>
		<Type name="350" class="91" element="H" mass="1.008"></Type>
		<Type name="351" class="92" element="LI" mass="6.941"></Type>
		<Type name="352" class="93" element="NA" mass="22.990"></Type>
		<Type name="353" class="94" element="K" mass="39.098"></Type>
		<Type name="354" class="95" element="RB" mass="85.468"></Type>
		<Type name="355" class="96" element="CS" mass="132.905"></Type>
		<Type name="356" class="97" element="BE" mass="9.012"></Type>
		<Type name="357" class="98" element="MG" mass="24.305"></Type>
		<Type name="358" class="99" element="CA" mass="40.078"></Type>
		<Type name="359" class="100" element="ZN" mass="65.380"></Type>
		<Type name="360" class="101" element="F" mass="18.998"></Type>
		<Type name="361" class="102" element="Cl" mass="35.453"></Type>
		<Type name="362" class="103" element="Br" mass="79.904"></Type>
		<Type name="363" class="104" element="I" mass="126.904"></Type>
	</AtomTypes>
	<Residues>
		<Residue name="ALA">
			<Atom name="C" type="9"></Atom>
			<Atom name="CA" type="8"></Atom>
			<Atom name="CB" type="13"></Atom>
			<Atom name="H" type="10"></Atom>
			<Atom name="HA" type="12"></Atom>
			<Atom name="HB1" type="14"></Atom>
			<Atom name="HB2" type="14"></Atom>
			<Atom name="HB3" type="14"></Atom>
			<Atom name="N" type="7"></Atom>
			<Atom name="O" type="11"></Atom>
			<Bond from="0" to="1"></Bond>
			<Bond from="0" to="9"></Bond>
			<Bond from="1" to="2"></Bond>
			<Bond from="1" to="4"></Bond>
			<Bond from="1" to="8"></Bond>
			<Bond from="2" to="5"></Bond>
			<Bond from="2" to="7"></Bond>
			<Bond from="2" to="6"></Bond>
			<Bond from="3" to="8"></Bond>
			<ExternalBond from="8"></ExternalBond>
			<ExternalBond from="0"></ExternalBond>
		</Residue>
		<Residue name="ARG">
			<Atom name="C" type="9"></Atom>
			<Atom name="CA" type="8"></Atom>
			<Atom name="CB" type="202"></Atom>
			<Atom name="CD" type="206"></Atom>
			<Atom name="CG" type="204"></Atom>
			<Atom name="CZ" type="210"></Atom>
			<Atom name="H" type="10"></Atom>
			<Atom name="HA" type="12"></Atom>
			<Atom name="HB2" type="203"></Atom>
			<Atom name="HB3" type="203"></Atom>
			<Atom name="HD2" type="207"></Atom>
			<Atom name="HD3" type="207"></Atom>
			<Atom name="HE" type="209"></Atom>
			<Atom name="HG2" type="205"></Atom>
			<Atom name="HG3" type="205"></Atom>
			<Atom name="HH11" type="212"></Atom>
			<Atom name="HH12" type="212"></Atom>
			<Atom name="HH21" type="212"></Atom>
			<Atom name="HH22" type="212"></Atom>
			<Atom name="N" type="7"></Atom>
			<Atom name="NE" type="208"></Atom>
			<Atom name="NH1" type="211"></Atom>
			<Atom name="NH2" type="211"></Atom>
			<Atom name="O" type="11"></Atom>
			<Bond from="0" to="1"></Bond>
			<Bond from="0" to="23"></Bond>
			<Bond from="1" to="2"></Bond>
			<Bond from="1" to="7"></Bond>
			<Bond from="1" to="19"></Bond>
			<Bond from="2" to="4"></Bond>
			<Bond from="2" to="9"></Bond>
			<Bond from="2" to="8"></Bond>
			<Bond from="3" to="4"></Bond>
			<Bond from="3" to="11"></Bond>
			<Bond from="3" to="20"></Bond>
			<Bond from="3" to="10"></Bond>
			<Bond from="4" to="13"></Bond>
			<Bond from="4" to="14"></Bond>
			<Bond from="5" to="20"></Bond>
			<Bond from="5" to="21"></Bond>
			<Bond from="5" to="22"></Bond>
			<Bond from="6" to="19"></Bond>
			<Bond from="12" to="20"></Bond>
			<Bond from="15" to="21"></Bond>
			<Bond from="16" to="21"></Bond>
			<Bond from="17" to="22"></Bond>
			<Bond from="18" to="22"></Bond>
			<ExternalBond from="19"></ExternalBond>
			<ExternalBond from="0"></ExternalBond>
		</Residue>
		<Residue name="ASH">
			<Atom name="C" type="9"></Atom>
			<Atom name="CA" type="8"></Atom>
			<Atom name="CB" type="141"></Atom>
			<Atom name="CG" type="143"></Atom>
			<Atom name="H" type="10"></Atom>
			<Atom name="HA" type="12"></Atom>
			<Atom name="HB2" type="142"></Atom>
			<Atom name="HB3" type="142"></Atom>
			<Atom name="HD2" type="146"></Atom>
			<Atom name="N" type="7"></Atom>
			<Atom name="O" type="11"></Atom>
			<Atom name="OD1" type="144"></Atom>
			<Atom name="OD2" type="145"></Atom>
			<Bond from="0" to="1"></Bond>
			<Bond from="0" to="10"></Bond>
			<Bond from="1" to="2"></Bond>
			<Bond from="1" to="5"></Bond>
			<Bond from="1" to="9"></Bond>
			<Bond from="2" to="3"></Bond>
			<Bond from="2" to="7"></Bond>
			<Bond from="2" to="6"></Bond>
			<Bond from="3" to="12"></Bond>
			<Bond from="3" to="11"></Bond>
			<Bond from="4" to="9"></Bond>
			<Bond from="8" to="12"></Bond>
			<ExternalBond from="9"></ExternalBond>
			<ExternalBond from="0"></ExternalBond>
		</Residue>
		<Residue name="ASN">
			<Atom name="C" type="9"></Atom>
			<Atom name="CA" type="8"></Atom>
			<Atom name="CB" type="147"></Atom>
			<Atom name="CG" type="149"></Atom>
			<Atom name="H" type="10"></Atom>
			<Atom name="HA" type="12"></Atom>
			<Atom name="HB2" type="148"></Atom>
			<Atom name="HB3" type="148"></Atom>
			<Atom name="HD21" type="152"></Atom>
			<Atom name="HD22" type="152"></Atom>
			<Atom name="N" type="7"></Atom>
			<Atom name="ND2" type="151"></Atom>
			<Atom name="O" type="11"></Atom>
			<Atom name="OD1" type="150"></Atom>
			<Bond from="0" to="1"></Bond>
			<Bond from="0" to="12"></Bond>
			<Bond from="1" to="2"></Bond>
			<Bond from="1" to="5"></Bond>
			<Bond from="1" to="10"></Bond>
			<Bond from="2" to="3"></Bond>
			<Bond from="2" to="7"></Bond>
			<Bond from="2" to="6"></Bond>
			<Bond from="3" to="11"></Bond>
			<Bond from="3" to="13"></Bond>
			<Bond from="4" to="10"></Bond>
			<Bond from="8" to="11"></Bond>
			<Bond from="9" to="11"></Bond>
			<ExternalBond from="10"></ExternalBond>
			<ExternalBond from="0"></ExternalBond>
		</Residue>
		<Residue name="ASP">
			<Atom name="C" type="9"></Atom>
			<Atom name="CA" type="8"></Atom>
			<Atom name="CB" type="137"></Atom>
			<Atom name="CG" type="139"></Atom>
			<Atom name="H" type="10"></Atom>
			<Atom name="HA" type="12"></Atom>
			<Atom name="HB2" type="138"></Atom>
			<Atom name="HB3" type="138"></Atom>
			<Atom name="N" type="7"></Atom>
			<Atom name="O" type="11"></Atom>
			<Atom name="OD1" type="140"></Atom>
			<Atom name="OD2" type="140"></Atom>
			<Bond from="0" to="1"></Bond>
			<Bond from="0" to="9"></Bond>
			<Bond from="1" to="2"></Bond>
			<Bond from="1" to="5"></Bond>
			<Bond from="1" to="8"></Bond>
			<Bond from="2" to="3"></Bond>
			<Bond from="2" to="7"></Bond>
			<Bond from="2" to="6"></Bond>
			<Bond from="3" to="11"></Bond>
			<Bond from="3" to="10"></Bond>
			<Bond from="4" to="8"></Bond>
			<ExternalBond from="8"></ExternalBond>
			<ExternalBond from="0"></ExternalBond>
		</Residue>
		<Residue name="CALA">
			<Atom name="C" type="233"></Atom>
			<Atom name="CA" type="8"></Atom>
			<Atom name="CB" type="13"></Atom>
			<Atom name="H" type="10"></Atom>
			<Atom name="HA" type="12"></Atom>
			<Atom name="HB1" type="14"></Atom>
			<Atom name="HB2" type="14"></Atom>
			<Atom name="HB3" type="14"></Atom>
			<Atom name="N" type="7"></Atom>
			<Atom name="O" type="234"></Atom>
			<Atom name="OXT" type="234"></Atom>
			<Bond from="0" to="1"></Bond>
			<Bond from="0" to="9"></Bond>
			<Bond from="1" to="2"></Bond>
			<Bond from="1" to="4"></Bond>
			<Bond from="1" to="8"></Bond>
			<Bond from="2" to="5"></Bond>
			<Bond from="2" to="7"></Bond>
			<Bond from="2" to="6"></Bond>
			<Bond from="3" to="8"></Bond>
			<Bond from="10" to="0"></Bond>
			<ExternalBond from="8"></ExternalBond>
		</Residue>
		<Residue name="CARG">
			<Atom name="C" type="233"></Atom>
			<Atom name="CA" type="8"></Atom>
			<Atom name="CB" type="202"></Atom>
			<Atom name="CD" type="206"></Atom>
			<Atom name="CG" type="204"></Atom>
			<Atom name="CZ" type="210"></Atom>
			<Atom name="H" type="10"></Atom>
			<Atom name="HA" type="12"></Atom>
			<Atom name="HB2" type="203"></Atom>
			<Atom name="HB3" type="203"></Atom>
			<Atom name="HD2" type="207"></Atom>
			<Atom name="HD3" type="207"></Atom>
			<Atom name="HE" type="209"></Atom>
			<Atom name="HG2" type="205"></Atom>
			<Atom name="HG3" type="205"></Atom>
			<Atom name="HH11" type="212"></Atom>
			<Atom name="HH12" type="212"></Atom>
			<Atom name="HH21" type="212"></Atom>
			<Atom name="HH22" type="212"></Atom>
			<Atom name="N" type="7"></Atom>
			<Atom name="NE" type="208"></Atom>
			<Atom name="NH1" type="211"></Atom>
			<Atom name="NH2" type="211"></Atom>
			<Atom name="O" type="234"></Atom>
			<Atom name="OXT" type="234"></Atom>
			<Bond from="0" to="1"></Bond>
			<Bond from="0" to="23"></Bond>
			<Bond from="1" to="2"></Bond>
			<Bond from="1" to="7"></Bond>
			<Bond from="1" to="19"></Bond>
			<Bond from="2" to="4"></Bond>
			<Bond from="2" to="9"></Bond>
			<Bond from="2" to="8"></Bond>
			<Bond from="3" to="4"></Bond>
			<Bond from="3" to="11"></Bond>
			<Bond from="3" to="20"></Bond>
			<Bond from="3" to="10"></Bond>
			<Bond from="4" to="13"></Bond>
			<Bond from="4" to="14"></Bond>
			<Bond from="5" to="20"></Bond>
			<Bond from="5" to="21"></Bond>
			<Bond from="5" to="22"></Bond>
			<Bond from="6" to="19"></Bond>
			<Bond from="12" to="20"></Bond>
			<Bond from="15" to="21"></Bond>
			<Bond from="16" to="21"></Bond>
			<Bond from="17" to="22"></Bond>
			<Bond from="18" to="22"></Bond>
			<Bond from="24" to="0"></Bond>
			<ExternalBond from="19"></ExternalBond>
		</Residue>
		<Residue name="CASH">
			<Atom name="C" type="233"></Atom>
			<Atom name="CA" type="8"></Atom>
			<Atom name="CB" type="141"></Atom>
			<Atom name="CG" type="143"></Atom>
			<Atom name="H" type="10"></Atom>
			<Atom name="HA" type="12"></Atom>
			<Atom name="HB2" type="142"></Atom>
			<Atom name="HB3" type="142"></Atom>
			<Atom name="HD2" type="146"></Atom>
			<Atom name="N" type="7"></Atom>
			<Atom name="O" type="234"></Atom>
			<Atom name="OD1" type="144"></Atom>
			<Atom name="OD2" type="145"></Atom>
			<Atom name="OXT" type="234"></Atom>
			<Bond from="0" to="1"></Bond>
			<Bond from="0" to="10"></Bond>
			<Bond from="1" to="2"></Bond>
			<Bond from="1" to="5"></Bond>
			<Bond from="1" to="9"></Bond>
			<Bond from="2" to="3"></Bond>
			<Bond from="2" to="7"></Bond>
			<Bond from="2" to="6"></Bond>
			<Bond from="3" to="12"></Bond>
			<Bond from="3" to="11"></Bond>
			<Bond from="4" to="9"></Bond>
			<Bond from="8" to="12"></Bond>
			<Bond from="13" to="0"></Bond>
			<ExternalBond from="9"></ExternalBond>
		</Residue>
		<Residue name="CASN">
			<Atom name="C" type="233"></Atom>
			<Atom name="CA" type="8"></Atom>
			<Atom name="CB" type="147"></Atom>
			<Atom name="CG" type="149"></Atom>
			<Atom name="H" type="10"></Atom>
			<Atom name="HA" type="12"></Atom>
			<Atom name="HB2" type="148"></Atom>
			<Atom name="HB3" type="148"></Atom>
			<Atom name="HD21" type="152"></Atom>
			<Atom name="HD22" type="152"></Atom>
			<Atom name="N" type="7"></Atom>
			<Atom name="ND2" type="151"></Atom>
			<Atom name="O" type="234"></Atom>
			<Atom name="OD1" type="150"></Atom>
			<Atom name="OXT" type="234"></Atom>
			<Bond from="0" to="1"></Bond>
			<Bond from="0" to="12"></Bond>
			<Bond from="1" to="2"></Bond>
			<Bond from="1" to="5"></Bond>
			<Bond from="1" to="10"></Bond>
			<Bond from="2" to="3"></Bond>
			<Bond from="2" to="7"></Bond>
			<Bond from="2" to="6"></Bond>
			<Bond from="3" to="11"></Bond>
			<Bond from="3" to="13"></Bond>
			<Bond from="4" to="10"></Bond>
			<Bond from="8" to="11"></Bond>
			<Bond from="9" to="11"></Bond>
			<Bond from="14" to="0"></Bond>
			<ExternalBond from="10"></ExternalBond>
		</Residue>
		<Residue name="CASP">
			<Atom name="C" type="233"></Atom>
			<Atom name="CA" type="8"></Atom>
			<Atom name="CB" type="137"></Atom>
			<Atom name="CG" type="139"></Atom>
			<Atom name="H" type="10"></Atom>
			<Atom name="HA" type="12"></Atom>
			<Atom name="HB2" type="138"></Atom>
			<Atom name="HB3" type="138"></Atom>
			<Atom name="N" type="7"></Atom>
			<Atom name="O" type="234"></Atom>
			<Atom name="OD1" type="140"></Atom>
			<Atom name="OD2" type="140"></Atom>
			<Atom name="OXT" type="234"></Atom>
			<Bond from="0" to="1"></Bond>
			<Bond from="0" to="9"></Bond>
			<Bond from="1" to="2"></Bond>
			<Bond from="1" to="5"></Bond>
			<Bond from="1" to="8"></Bond>
			<Bond from="2" to="3"></Bond>
			<Bond from="2" to="7"></Bond>
			<Bond from="2" to="6"></Bond>
			<Bond from="3" to="11"></Bond>
			<Bond from="3" to="10"></Bond>
			<Bond from="4" to="8"></Bond>
			<Bond from="12" to="0"></Bond>
			<ExternalBond from="8"></ExternalBond>
		</Residue>
		<Residue name="CCYD">
			<Atom name="C" type="233"></Atom>
			<Atom name="CA" type="48"></Atom>
			<Atom name="CB" type="43"></Atom>
			<Atom name="H" type="10"></Atom>
			<Atom name="HA" type="12"></Atom>
			<Atom name="HB2" type="44"></Atom>
			<Atom name="HB3" type="44"></Atom>
			<Atom name="N" type="7"></Atom>
			<Atom name="O" type="234"></Atom>
			<Atom name="OXT" type="234"></Atom>
			<Atom name="SG" type="49"></Atom>
			<Bond from="0" to="1"></Bond>
			<Bond from="0" to="8"></Bond>
			<Bond from="1" to="2"></Bond>
			<Bond from="1" to="4"></Bond>
			<Bond from="1" to="7"></Bond>
			<Bond from="2" to="10"></Bond>
			<Bond from="2" to="6"></Bond>
			<Bond from="2" to="5"></Bond>
			<Bond from="3" to="7"></Bond>
			<Bond from="9" to="0"></Bond>
			<ExternalBond from="7"></ExternalBond>
		</Residue>
		<Residue name="CCYS">
			<Atom name="C" type="233"></Atom>
			<Atom name="CA" type="8"></Atom>
			<Atom name="CB" type="43"></Atom>
			<Atom name="H" type="10"></Atom>
			<Atom name="HA" type="12"></Atom>
			<Atom name="HB2" type="44"></Atom>
			<Atom name="HB3" type="44"></Atom>
			<Atom name="HG" type="46"></Atom>
			<Atom name="N" type="7"></Atom>
			<Atom name="O" type="234"></Atom>
			<Atom name="OXT" type="234"></Atom>
			<Atom name="SG" type="45"></Atom>
			<Bond from="0" to="1"></Bond>
			<Bond from="0" to="9"></Bond>
			<Bond from="1" to="2"></Bond>
			<Bond from="1" to="4"></Bond>
			<Bond from="1" to="8"></Bond>
			<Bond from="2" to="11"></Bond>
			<Bond from="2" to="6"></Bond>
			<Bond from="2" to="5"></Bond>
			<Bond from="3" to="8"></Bond>
			<Bond from="7" to="11"></Bond>
			<Bond from="10" to="0"></Bond>
			<ExternalBond from="8"></ExternalBond>
		</Residue>
		<Residue name="CCYX">
			<Atom name="C" type="233"></Atom>
			<Atom name="CA" type="8"></Atom>
			<Atom name="CB" type="43"></Atom>
			<Atom name="H" type="10"></Atom>
			<Atom name="HA" type="12"></Atom>
			<Atom name="HB2" type="44"></Atom>
			<Atom name="HB3" type="44"></Atom>
			<Atom name="N" type="7"></Atom>
			<Atom name="O" type="234"></Atom>
			<Atom name="OXT" type="234"></Atom>
			<Atom name="SG" type="47"></Atom>
			<Bond from="0" to="1"></Bond>
			<Bond from="0" to="8"></Bond>
			<Bond from="1" to="2"></Bond>
			<Bond from="1" to="4"></Bond>
			<Bond from="1" to="7"></Bond>
			<Bond from="2" to="10"></Bond>
			<Bond from="2" to="6"></Bond>
			<Bond from="2" to="5"></Bond>
			<Bond from="3" to="7"></Bond>
			<Bond from="9" to="0"></Bond>
			<ExternalBond from="7"></ExternalBond>
			<ExternalBond from="10"></ExternalBond>
		</Residue>
		<Residue name="CGLH">
			<Atom name="C" type="233"></Atom>
			<Atom name="CA" type="8"></Atom>
			<Atom name="CB" type="159"></Atom>
			<Atom name="CD" type="163"></Atom>
			<Atom name="CG" type="161"></Atom>
			<Atom name="H" type="10"></Atom>
			<Atom name="HA" type="12"></Atom>
			<Atom name="HB2" type="160"></Atom>
			<Atom name="HB3" type="160"></Atom>
			<Atom name="HE2" type="166"></Atom>
			<Atom name="HG2" type="162"></Atom>
			<Atom name="HG3" type="162"></Atom>
			<Atom name="N" type="7"></Atom>
			<Atom name="O" type="234"></Atom>
			<Atom name="OE1" type="164"></Atom>
			<Atom name="OE2" type="165"></Atom>
			<Atom name="OXT" type="234"></Atom>
			<Bond from="0" to="1"></Bond>
			<Bond from="0" to="13"></Bond>
			<Bond from="1" to="2"></Bond>
			<Bond from="1" to="6"></Bond>
			<Bond from="1" to="12"></Bond>
			<Bond from="2" to="4"></Bond>
			<Bond from="2" to="8"></Bond>
			<Bond from="2" to="7"></Bond>
			<Bond from="3" to="4"></Bond>
			<Bond from="3" to="15"></Bond>
			<Bond from="3" to="14"></Bond>
			<Bond from="4" to="10"></Bond>
			<Bond from="4" to="11"></Bond>
			<Bond from="5" to="12"></Bond>
			<Bond from="9" to="15"></Bond>
			<Bond from="16" to="0"></Bond>
			<ExternalBond from="12"></ExternalBond>
		</Residue>
		<Residue name="CGLN">
			<Atom name="C" type="233"></Atom>
			<Atom name="CA" type="8"></Atom>
			<Atom name="CB" type="167"></Atom>
			<Atom name="CD" type="171"></Atom>
			<Atom name="CG" type="169"></Atom>
			<Atom name="H" type="10"></Atom>
			<Atom name="HA" type="12"></Atom>
			<Atom name="HB2" type="168"></Atom>
			<Atom name="HB3" type="168"></Atom>
			<Atom name="HE21" type="174"></Atom>
			<Atom name="HE22" type="174"></Atom>
			<Atom name="HG2" type="170"></Atom>
			<Atom name="HG3" type="170"></Atom>
			<Atom name="N" type="7"></Atom>
			<Atom name="NE2" type="173"></Atom>
			<Atom name="O" type="234"></Atom>
			<Atom name="OE1" type="172"></Atom>
			<Atom name="OXT" type="234"></Atom>
			<Bond from="0" to="1"></Bond>
			<Bond from="0" to="15"></Bond>
			<Bond from="1" to="2"></Bond>
			<Bond from="1" to="6"></Bond>
			<Bond from="1" to="13"></Bond>
			<Bond from="2" to="4"></Bond>
			<Bond from="2" to="8"></Bond>
			<Bond from="2" to="7"></Bond>
			<Bond from="3" to="4"></Bond>
			<Bond from="3" to="14"></Bond>
			<Bond from="3" to="16"></Bond>
			<Bond from="4" to="11"></Bond>
			<Bond from="4" to="12"></Bond>
			<Bond from="5" to="13"></Bond>
			<Bond from="9" to="14"></Bond>
			<Bond from="10" to="14"></Bond>
			<Bond from="17" to="0"></Bond>
			<ExternalBond from="13"></ExternalBond>
		</Residue>
		<Residue name="CGLU">
			<Atom name="C" type="233"></Atom>
			<Atom name="CA" type="8"></Atom>
			<Atom name="CB" type="153"></Atom>
			<Atom name="CD" type="157"></Atom>
			<Atom name="CG" type="155"></Atom>
			<Atom name="H" type="10"></Atom>
			<Atom name="HA" type="12"></Atom>
			<Atom name="HB2" type="154"></Atom>
			<Atom name="HB3" type="154"></Atom>
			<Atom name="HG2" type="156"></Atom>
			<Atom name="HG3" type="156"></Atom>
			<Atom name="N" type="7"></Atom>
			<Atom name="O" type="234"></Atom>
			<Atom name="OE1" type="158"></Atom>
			<Atom name="OE2" type="158"></Atom>
			<Atom name="OXT" type="234"></Atom>
			<Bond from="0" to="1"></Bond>
			<Bond from="0" to="12"></Bond>
			<Bond from="1" to="2"></Bond>
			<Bond from="1" to="6"></Bond>
			<Bond from="1" to="11"></Bond>
			<Bond from="2" to="4"></Bond>
			<Bond from="2" to="8"></Bond>
			<Bond from="2" to="7"></Bond>
			<Bond from="3" to="4"></Bond>
			<Bond from="3" to="14"></Bond>
			<Bond from="3" to="13"></Bond>
			<Bond from="4" to="9"></Bond>
			<Bond from="4" to="10"></Bond>
			<Bond from="5" to="11"></Bond>
			<Bond from="15" to="0"></Bond>
			<ExternalBond from="11"></ExternalBond>
		</Residue>
		<Residue name="CGLY">
			<Atom name="C" type="233"></Atom>
			<Atom name="CA" type="2"></Atom>
			<Atom name="H" type="4"></Atom>
			<Atom name="HA2" type="6"></Atom>
			<Atom name="HA3" type="6"></Atom>
			<Atom name="N" type="1"></Atom>
			<Atom name="O" type="234"></Atom>
			<Atom name="OXT" type="234"></Atom>
			<Bond from="0" to="1"></Bond>
			<Bond from="0" to="6"></Bond>
			<Bond from="1" to="4"></Bond>
			<Bond from="1" to="3"></Bond>
			<Bond from="1" to="5"></Bond>
			<Bond from="2" to="5"></Bond>
			<Bond from="7" to="0"></Bond>
			<ExternalBond from="5"></ExternalBond>
		</Residue>
		<Residue name="CHID">
			<Atom name="C" type="233"></Atom>
			<Atom name="CA" type="8"></Atom>
			<Atom name="CB" type="117"></Atom>
			<Atom name="CD2" type="122"></Atom>
			<Atom name="CE1" type="124"></Atom>
			<Atom name="CG" type="119"></Atom>
			<Atom name="H" type="10"></Atom>
			<Atom name="HA" type="12"></Atom>
			<Atom name="HB2" type="118"></Atom>
			<Atom name="HB3" type="118"></Atom>
			<Atom name="HD1" type="121"></Atom>
			<Atom name="HD2" type="123"></Atom>
			<Atom name="HE1" type="125"></Atom>
			<Atom name="N" type="7"></Atom>
			<Atom name="ND1" type="120"></Atom>
			<Atom name="NE2" type="126"></Atom>
			<Atom name="O" type="234"></Atom>
			<Atom name="OXT" type="234"></Atom>
			<Bond from="0" to="1"></Bond>
			<Bond from="0" to="16"></Bond>
			<Bond from="1" to="2"></Bond>
			<Bond from="1" to="7"></Bond>
			<Bond from="1" to="13"></Bond>
			<Bond from="2" to="5"></Bond>
			<Bond from="2" to="9"></Bond>
			<Bond from="2" to="8"></Bond>
			<Bond from="3" to="5"></Bond>
			<Bond from="3" to="15"></Bond>
			<Bond from="3" to="11"></Bond>
			<Bond from="4" to="15"></Bond>
			<Bond from="4" to="14"></Bond>
			<Bond from="4" to="12"></Bond>
			<Bond from="5" to="14"></Bond>
			<Bond from="6" to="13"></Bond>
			<Bond from="10" to="14"></Bond>
			<Bond from="17" to="0"></Bond>
			<ExternalBond from="13"></ExternalBond>
		</Residue>
		<Residue name="CHIE">
			<Atom name="C" type="233"></Atom>
			<Atom name="CA" type="8"></Atom>
			<Atom name="CB" type="127"></Atom>
			<Atom name="CD2" type="131"></Atom>
			<Atom name="CE1" type="133"></Atom>
			<Atom name="CG" type="129"></Atom>
			<Atom name="H" type="10"></Atom>
			<Atom name="HA" type="12"></Atom>
			<Atom name="HB2" type="128"></Atom>
			<Atom name="HB3" type="128"></Atom>
			<Atom name="HD2" type="132"></Atom>
			<Atom name="HE1" type="134"></Atom>
			<Atom name="HE2" type="136"></Atom>
			<Atom name="N" type="7"></Atom>
			<Atom name="ND1" type="130"></Atom>
			<Atom name="NE2" type="135"></Atom>
			<Atom name="O" type="234"></Atom>
			<Atom name="OXT" type="234"></Atom>
			<Bond from="0" to="1"></Bond>
			<Bond from="0" to="16"></Bond>
			<Bond from="1" to="2"></Bond>
			<Bond from="1" to="7"></Bond>
			<Bond from="1" to="13"></Bond>
			<Bond from="2" to="5"></Bond>
			<Bond from="2" to="9"></Bond>
			<Bond from="2" to="8"></Bond>
			<Bond from="3" to="5"></Bond>
			<Bond from="3" to="15"></Bond>
			<Bond from="3" to="10"></Bond>
			<Bond from="4" to="15"></Bond>
			<Bond from="4" to="14"></Bond>
			<Bond from="4" to="11"></Bond>
			<Bond from="5" to="14"></Bond>
			<Bond from="6" to="13"></Bond>
			<Bond from="12" to="15"></Bond>
			<Bond from="17" to="0"></Bond>
			<ExternalBond from="13"></ExternalBond>
		</Residue>
		<Residue name="CHIS">
			<Atom name="C" type="233"></Atom>
			<Atom name="CA" type="8"></Atom>
			<Atom name="CB" type="106"></Atom>
			<Atom name="CD2" type="111"></Atom>
			<Atom name="CE1" type="113"></Atom>
			<Atom name="CG" type="108"></Atom>
			<Atom name="H" type="10"></Atom>
			<Atom name="HA" type="12"></Atom>
			<Atom name="HB2" type="107"></Atom>
			<Atom name="HB3" type="107"></Atom>
			<Atom name="HD1" type="110"></Atom>
			<Atom name="HD2" type="112"></Atom>
			<Atom name="HE1" type="114"></Atom>
			<Atom name="HE2" type="116"></Atom>
			<Atom name="N" type="7"></Atom>
			<Atom name="ND1" type="109"></Atom>
			<Atom name="NE2" type="115"></Atom>
			<Atom name="O" type="234"></Atom>
			<Atom name="OXT" type="234"></Atom>
			<Bond from="0" to="1"></Bond>
			<Bond from="0" to="17"></Bond>
			<Bond from="1" to="2"></Bond>
			<Bond from="1" to="7"></Bond>
			<Bond from="1" to="14"></Bond>
			<Bond from="2" to="5"></Bond>
			<Bond from="2" to="9"></Bond>
			<Bond from="2" to="8"></Bond>
			<Bond from="3" to="5"></Bond>
			<Bond from="3" to="16"></Bond>
			<Bond from="3" to="11"></Bond>
			<Bond from="4" to="16"></Bond>
			<Bond from="4" to="15"></Bond>
			<Bond from="4" to="12"></Bond>
			<Bond from="5" to="15"></Bond>
			<Bond from="6" to="14"></Bond>
			<Bond from="10" to="15"></Bond>
			<Bond from="13" to="16"></Bond>
			<Bond from="18" to="0"></Bond>
			<ExternalBond from="14"></ExternalBond>
		</Residue>
		<Residue name="CILE">
			<Atom name="C" type="233"></Atom>
			<Atom name="CA" type="8"></Atom>
			<Atom name="CB" type="25"></Atom>
			<Atom name="CD1" type="31"></Atom>
			<Atom name="CG1" type="27"></Atom>
			<Atom name="CG2" type="29"></Atom>
			<Atom name="H" type="10"></Atom>
			<Atom name="HA" type="12"></Atom>
			<Atom name="HB" type="26"></Atom>
			<Atom name="HD11" type="32"></Atom>
			<Atom name="HD12" type="32"></Atom>
			<Atom name="HD13" type="32"></Atom>
			<Atom name="HG12" type="28"></Atom>
			<Atom name="HG13" type="28"></Atom>
			<Atom name="HG21" type="30"></Atom>
			<Atom name="HG22" type="30"></Atom>
			<Atom name="HG23" type="30"></Atom>
			<Atom name="N" type="7"></Atom>
			<Atom name="O" type="234"></Atom>
			<Atom name="OXT" type="234"></Atom>
			<Bond from="0" to="1"></Bond>
			<Bond from="0" to="18"></Bond>
			<Bond from="1" to="2"></Bond>
			<Bond from="1" to="7"></Bond>
			<Bond from="1" to="17"></Bond>
			<Bond from="2" to="4"></Bond>
			<Bond from="2" to="8"></Bond>
			<Bond from="2" to="5"></Bond>
			<Bond from="3" to="4"></Bond>
			<Bond from="3" to="10"></Bond>
			<Bond from="3" to="9"></Bond>
			<Bond from="3" to="11"></Bond>
			<Bond from="4" to="12"></Bond>
			<Bond from="4" to="13"></Bond>
			<Bond from="5" to="14"></Bond>
			<Bond from="5" to="16"></Bond>
			<Bond from="5" to="15"></Bond>
			<Bond from="6" to="17"></Bond>
			<Bond from="19" to="0"></Bond>
			<ExternalBond from="17"></ExternalBond>
		</Residue>
		<Residue name="CLEU">
			<Atom name="C" type="233"></Atom>
			<Atom name="CA" type="8"></Atom>
			<Atom name="CB" type="19"></Atom>
			<Atom name="CD1" type="23"></Atom>
			<Atom name="CD2" type="23"></Atom>
			<Atom name="CG" type="21"></Atom>
			<Atom name="H" type="10"></Atom>
			<Atom name="HA" type="12"></Atom>
			<Atom name="HB2" type="20"></Atom>
			<Atom name="HB3" type="20"></Atom>
			<Atom name="HD11" type="24"></Atom>
			<Atom name="HD12" type="24"></Atom>
			<Atom name="HD13" type="24"></Atom>
			<Atom name="HD21" type="24"></Atom>
			<Atom name="HD22" type="24"></Atom>
			<Atom name="HD23" type="24"></Atom>
			<Atom name="HG" type="22"></Atom>
			<Atom name="N" type="7"></Atom>
			<Atom name="O" type="234"></Atom>
			<Atom name="OXT" type="234"></Atom>
			<Bond from="0" to="1"></Bond>
			<Bond from="0" to="18"></Bond>
			<Bond from="1" to="2"></Bond>
			<Bond from="1" to="7"></Bond>
			<Bond from="1" to="17"></Bond>
			<Bond from="2" to="5"></Bond>
			<Bond from="2" to="9"></Bond>
			<Bond from="2" to="8"></Bond>
			<Bond from="3" to="5"></Bond>
			<Bond from="3" to="12"></Bond>
			<Bond from="3" to="11"></Bond>
			<Bond from="3" to="10"></Bond>
			<Bond from="4" to="5"></Bond>
			<Bond from="4" to="14"></Bond>
			<Bond from="4" to="15"></Bond>
			<Bond from="4" to="13"></Bond>
			<Bond from="5" to="16"></Bond>
			<Bond from="6" to="17"></Bond>
			<Bond from="19" to="0"></Bond>
			<ExternalBond from="17"></ExternalBond>
		</Residue>
		<Residue name="CLYD">
			<Atom name="C" type="233"></Atom>
			<Atom name="CA" type="8"></Atom>
			<Atom name="CB" type="192"></Atom>
			<Atom name="CD" type="196"></Atom>
			<Atom name="CE" type="198"></Atom>
			<Atom name="CG" type="194"></Atom>
			<Atom name="H" type="10"></Atom>
			<Atom name="HA" type="12"></Atom>
			<Atom name="HB2" type="193"></Atom>
			<Atom name="HB3" type="193"></Atom>
			<Atom name="HD2" type="197"></Atom>
			<Atom name="HD3" type="197"></Atom>
			<Atom name="HE2" type="199"></Atom>
			<Atom name="HE3" type="199"></Atom>
			<Atom name="HG2" type="195"></Atom>
			<Atom name="HG3" type="195"></Atom>
			<Atom name="HZ1" type="201"></Atom>
			<Atom name="HZ2" type="201"></Atom>
			<Atom name="N" type="7"></Atom>
			<Atom name="NZ" type="200"></Atom>
			<Atom name="O" type="234"></Atom>
			<Atom name="OXT" type="234"></Atom>
			<Bond from="0" to="1"></Bond>
			<Bond from="0" to="20"></Bond>
			<Bond from="1" to="2"></Bond>
			<Bond from="1" to="7"></Bond>
			<Bond from="1" to="18"></Bond>
			<Bond from="2" to="5"></Bond>
			<Bond from="2" to="9"></Bond>
			<Bond from="2" to="8"></Bond>
			<Bond from="3" to="5"></Bond>
			<Bond from="3" to="11"></Bond>
			<Bond from="3" to="10"></Bond>
			<Bond from="3" to="4"></Bond>
			<Bond from="4" to="19"></Bond>
			<Bond from="4" to="12"></Bond>
			<Bond from="4" to="13"></Bond>
			<Bond from="5" to="14"></Bond>
			<Bond from="5" to="15"></Bond>
			<Bond from="6" to="18"></Bond>
			<Bond from="16" to="19"></Bond>
			<Bond from="17" to="19"></Bond>
			<Bond from="21" to="0"></Bond>
			<ExternalBond from="18"></ExternalBond>
		</Residue>
		<Residue name="CLYS">
			<Atom name="C" type="233"></Atom>
			<Atom name="CA" type="8"></Atom>
			<Atom name="CB" type="182"></Atom>
			<Atom name="CD" type="186"></Atom>
			<Atom name="CE" type="188"></Atom>
			<Atom name="CG" type="184"></Atom>
			<Atom name="H" type="10"></Atom>
			<Atom name="HA" type="12"></Atom>
			<Atom name="HB2" type="183"></Atom>
			<Atom name="HB3" type="183"></Atom>
			<Atom name="HD2" type="187"></Atom>
			<Atom name="HD3" type="187"></Atom>
			<Atom name="HE2" type="189"></Atom>
			<Atom name="HE3" type="189"></Atom>
			<Atom name="HG2" type="185"></Atom>
			<Atom name="HG3" type="185"></Atom>
			<Atom name="HZ1" type="191"></Atom>
			<Atom name="HZ2" type="191"></Atom>
			<Atom name="HZ3" type="191"></Atom>
			<Atom name="N" type="7"></Atom>
			<Atom name="NZ" type="190"></Atom>
			<Atom name="O" type="234"></Atom>
			<Atom name="OXT" type="234"></Atom>
			<Bond from="0" to="1"></Bond>
			<Bond from="0" to="21"></Bond>
			<Bond from="1" to="2"></Bond>
			<Bond from="1" to="7"></Bond>
			<Bond from="1" to="19"></Bond>
			<Bond from="2" to="5"></Bond>
			<Bond from="2" to="9"></Bond>
			<Bond from="2" to="8"></Bond>
			<Bond from="3" to="5"></Bond>
			<Bond from="3" to="11"></Bond>
			<Bond from="3" to="10"></Bond>
			<Bond from="3" to="4"></Bond>
			<Bond from="4" to="20"></Bond>
			<Bond from="4" to="12"></Bond>
			<Bond from="4" to="13"></Bond>
			<Bond from="5" to="14"></Bond>
			<Bond from="5" to="15"></Bond>
			<Bond from="6" to="19"></Bond>
			<Bond from="16" to="20"></Bond>
			<Bond from="17" to="20"></Bond>
			<Bond from="18" to="20"></Bond>
			<Bond from="22" to="0"></Bond>
			<ExternalBond from="19"></ExternalBond>
		</Residue>
		<Residue name="CMET">
			<Atom name="C" type="233"></Atom>
			<Atom name="CA" type="8"></Atom>
			<Atom name="CB" type="175"></Atom>
			<Atom name="CE" type="180"></Atom>
			<Atom name="CG" type="177"></Atom>
			<Atom name="H" type="10"></Atom>
			<Atom name="HA" type="12"></Atom>
			<Atom name="HB2" type="176"></Atom>
			<Atom name="HB3" type="176"></Atom>
			<Atom name="HE1" type="181"></Atom>
			<Atom name="HE2" type="181"></Atom>
			<Atom name="HE3" type="181"></Atom>
			<Atom name="HG2" type="178"></Atom>
			<Atom name="HG3" type="178"></Atom>
			<Atom name="N" type="7"></Atom>
			<Atom name="O" type="234"></Atom>
			<Atom name="OXT" type="234"></Atom>
			<Atom name="SD" type="179"></Atom>
			<Bond from="0" to="1"></Bond>
			<Bond from="0" to="15"></Bond>
			<Bond from="1" to="2"></Bond>
			<Bond from="1" to="6"></Bond>
			<Bond from="1" to="14"></Bond>
			<Bond from="2" to="4"></Bond>
			<Bond from="2" to="8"></Bond>
			<Bond from="2" to="7"></Bond>
			<Bond from="3" to="17"></Bond>
			<Bond from="3" to="9"></Bond>
			<Bond from="3" to="10"></Bond>
			<Bond from="3" to="11"></Bond>
			<Bond from="4" to="12"></Bond>
			<Bond from="4" to="13"></Bond>
			<Bond from="4" to="17"></Bond>
			<Bond from="5" to="14"></Bond>
			<Bond from="16" to="0"></Bond>
			<ExternalBond from="14"></ExternalBond>
		</Residue>
		<Residue name="CPHE">
			<Atom name="C" type="233"></Atom>
			<Atom name="CA" type="8"></Atom>
			<Atom name="CB" type="61"></Atom>
			<Atom name="CD1" type="64"></Atom>
			<Atom name="CD2" type="64"></Atom>
			<Atom name="CE1" type="66"></Atom>
			<Atom name="CE2" type="66"></Atom>
			<Atom name="CG" type="63"></Atom>
			<Atom name="CZ" type="68"></Atom>
			<Atom name="H" type="10"></Atom>
			<Atom name="HA" type="12"></Atom>
			<Atom name="HB2" type="62"></Atom>
			<Atom name="HB3" type="62"></Atom>
			<Atom name="HD1" type="65"></Atom>
			<Atom name="HD2" type="65"></Atom>
			<Atom name="HE1" type="67"></Atom>
			<Atom name="HE2" type="67"></Atom>
			<Atom name="HZ" type="69"></Atom>
			<Atom name="N" type="7"></Atom>
			<Atom name="O" type="234"></Atom>
			<Atom name="OXT" type="234"></Atom>
			<Bond from="0" to="1"></Bond>
			<Bond from="0" to="19"></Bond>
			<Bond from="1" to="2"></Bond>
			<Bond from="1" to="10"></Bond>
			<Bond from="1" to="18"></Bond>
			<Bond from="2" to="7"></Bond>
			<Bond from="2" to="12"></Bond>
			<Bond from="2" to="11"></Bond>
			<Bond from="3" to="7"></Bond>
			<Bond from="3" to="5"></Bond>
			<Bond from="3" to="13"></Bond>
			<Bond from="4" to="7"></Bond>
			<Bond from="4" to="6"></Bond>
			<Bond from="4" to="14"></Bond>
			<Bond from="5" to="8"></Bond>
			<Bond from="5" to="15"></Bond>
			<Bond from="6" to="8"></Bond>
			<Bond from="6" to="16"></Bond>
			<Bond from="8" to="17"></Bond>
			<Bond from="9" to="18"></Bond>
			<Bond from="20" to="0"></Bond>
			<ExternalBond from="18"></ExternalBond>
		</Residue>
		<Residue name="CPRO">
			<Atom name="C" type="233"></Atom>
			<Atom name="CA" type="51"></Atom>
			<Atom name="CB" type="55"></Atom>
			<Atom name="CD" type="59"></Atom>
			<Atom name="CG" type="57"></Atom>
			<Atom name="HA" type="54"></Atom>
			<Atom name="HB2" type="56"></Atom>
			<Atom name="HB3" type="56"></Atom>
			<Atom name="HD2" type="60"></Atom>
			<Atom name="HD3" type="60"></Atom>
			<Atom name="HG2" type="58"></Atom>
			<Atom name="HG3" type="58"></Atom>
			<Atom name="N" type="50"></Atom>
			<Atom name="O" type="234"></Atom>
			<Atom name="OXT" type="234"></Atom>
			<Bond from="0" to="1"></Bond>
			<Bond from="0" to="13"></Bond>
			<Bond from="1" to="2"></Bond>
			<Bond from="1" to="5"></Bond>
			<Bond from="1" to="12"></Bond>
			<Bond from="2" to="4"></Bond>
			<Bond from="2" to="7"></Bond>
			<Bond from="2" to="6"></Bond>
			<Bond from="3" to="12"></Bond>
			<Bond from="3" to="4"></Bond>
			<Bond from="3" to="9"></Bond>
			<Bond from="3" to="8"></Bond>
			<Bond from="4" to="10"></Bond>
			<Bond from="4" to="11"></Bond>
			<Bond from="14" to="0"></Bond>
			<ExternalBond from="12"></ExternalBond>
		</Residue>
		<Residue name="CSER">
			<Atom name="C" type="233"></Atom>
			<Atom name="CA" type="8"></Atom>
			<Atom name="CB" type="33"></Atom>
			<Atom name="H" type="10"></Atom>
			<Atom name="HA" type="12"></Atom>
			<Atom name="HB2" type="34"></Atom>
			<Atom name="HB3" type="34"></Atom>
			<Atom name="HG" type="36"></Atom>
			<Atom name="N" type="7"></Atom>
			<Atom name="O" type="234"></Atom>
			<Atom name="OG" type="35"></Atom>
			<Atom name="OXT" type="234"></Atom>
			<Bond from="0" to="1"></Bond>
			<Bond from="0" to="9"></Bond>
			<Bond from="1" to="2"></Bond>
			<Bond from="1" to="4"></Bond>
			<Bond from="1" to="8"></Bond>
			<Bond from="2" to="10"></Bond>
			<Bond from="2" to="6"></Bond>
			<Bond from="2" to="5"></Bond>
			<Bond from="3" to="8"></Bond>
			<Bond from="7" to="10"></Bond>
			<Bond from="11" to="0"></Bond>
			<ExternalBond from="8"></ExternalBond>
		</Residue>
		<Residue name="CTHR">
			<Atom name="C" type="233"></Atom>
			<Atom name="CA" type="8"></Atom>
			<Atom name="CB" type="37"></Atom>
			<Atom name="CG2" type="41"></Atom>
			<Atom name="H" type="10"></Atom>
			<Atom name="HA" type="12"></Atom>
			<Atom name="HB" type="38"></Atom>
			<Atom name="HG1" type="40"></Atom>
			<Atom name="HG21" type="42"></Atom>
			<Atom name="HG22" type="42"></Atom>
			<Atom name="HG23" type="42"></Atom>
			<Atom name="N" type="7"></Atom>
			<Atom name="O" type="234"></Atom>
			<Atom name="OG1" type="39"></Atom>
			<Atom name="OXT" type="234"></Atom>
			<Bond from="0" to="1"></Bond>
			<Bond from="0" to="12"></Bond>
			<Bond from="1" to="2"></Bond>
			<Bond from="1" to="5"></Bond>
			<Bond from="1" to="11"></Bond>
			<Bond from="2" to="6"></Bond>
			<Bond from="2" to="3"></Bond>
			<Bond from="2" to="13"></Bond>
			<Bond from="3" to="8"></Bond>
			<Bond from="3" to="10"></Bond>
			<Bond from="3" to="9"></Bond>
			<Bond from="4" to="11"></Bond>
			<Bond from="7" to="13"></Bond>
			<Bond from="14" to="0"></Bond>
			<ExternalBond from="11"></ExternalBond>
		</Residue>
		<Residue name="CTRP">
			<Atom name="C" type="233"></Atom>
			<Atom name="CA" type="8"></Atom>
			<Atom name="CB" type="89"></Atom>
			<Atom name="CD1" type="92"></Atom>
			<Atom name="CD2" type="94"></Atom>
			<Atom name="CE2" type="97"></Atom>
			<Atom name="CE3" type="98"></Atom>
			<Atom name="CG" type="91"></Atom>
			<Atom name="CH2" type="104"></Atom>
			<Atom name="CZ2" type="100"></Atom>
			<Atom name="CZ3" type="102"></Atom>
			<Atom name="H" type="10"></Atom>
			<Atom name="HA" type="12"></Atom>
			<Atom name="HB2" type="90"></Atom>
			<Atom name="HB3" type="90"></Atom>
			<Atom name="HD1" type="93"></Atom>
			<Atom name="HE1" type="96"></Atom>
			<Atom name="HE3" type="99"></Atom>
			<Atom name="HH2" type="105"></Atom>
			<Atom name="HZ2" type="101"></Atom>
			<Atom name="HZ3" type="103"></Atom>
			<Atom name="N" type="7"></Atom>
			<Atom name="NE1" type="95"></Atom>
			<Atom name="O" type="234"></Atom>
			<Atom name="OXT" type="234"></Atom>
			<Bond from="0" to="1"></Bond>
			<Bond from="0" to="23"></Bond>
			<Bond from="1" to="2"></Bond>
			<Bond from="1" to="12"></Bond>
			<Bond from="1" to="21"></Bond>
			<Bond from="2" to="7"></Bond>
			<Bond from="2" to="14"></Bond>
			<Bond from="2" to="13"></Bond>
			<Bond from="3" to="7"></Bond>
			<Bond from="3" to="15"></Bond>
			<Bond from="3" to="22"></Bond>
			<Bond from="4" to="7"></Bond>
			<Bond from="4" to="6"></Bond>
			<Bond from="4" to="5"></Bond>
			<Bond from="5" to="22"></Bond>
			<Bond from="5" to="9"></Bond>
			<Bond from="6" to="10"></Bond>
			<Bond from="6" to="17"></Bond>
			<Bond from="8" to="9"></Bond>
			<Bond from="8" to="10"></Bond>
			<Bond from="8" to="18"></Bond>
			<Bond from="9" to="19"></Bond>
			<Bond from="10" to="20"></Bond>
			<Bond from="11" to="21"></Bond>
			<Bond from="16" to="22"></Bond>
			<Bond from="24" to="0"></Bond>
			<ExternalBond from="21"></ExternalBond>
		</Residue>
		<Residue name="CTYD">
			<Atom name="C" type="233"></Atom>
			<Atom name="CA" type="8"></Atom>
			<Atom name="CB" type="80"></Atom>
			<Atom name="CD1" type="83"></Atom>
			<Atom name="CD2" type="83"></Atom>
			<Atom name="CE1" type="85"></Atom>
			<Atom name="CE2" type="85"></Atom>
			<Atom name="CG" type="82"></Atom>
			<Atom name="CZ" type="87"></Atom>
			<Atom name="H" type="10"></Atom>
			<Atom name="HA" type="12"></Atom>
			<Atom name="HB2" type="81"></Atom>
			<Atom name="HB3" type="81"></Atom>
			<Atom name="HD1" type="84"></Atom>
			<Atom name="HD2" type="84"></Atom>
			<Atom name="HE1" type="86"></Atom>
			<Atom name="HE2" type="86"></Atom>
			<Atom name="N" type="7"></Atom>
			<Atom name="O" type="234"></Atom>
			<Atom name="OH" type="88"></Atom>
			<Atom name="OXT" type="234"></Atom>
			<Bond from="0" to="1"></Bond>
			<Bond from="0" to="18"></Bond>
			<Bond from="1" to="2"></Bond>
			<Bond from="1" to="10"></Bond>
			<Bond from="1" to="17"></Bond>
			<Bond from="2" to="7"></Bond>
			<Bond from="2" to="12"></Bond>
			<Bond from="2" to="11"></Bond>
			<Bond from="3" to="7"></Bond>
			<Bond from="3" to="5"></Bond>
			<Bond from="3" to="13"></Bond>
			<Bond from="4" to="7"></Bond>
			<Bond from="4" to="6"></Bond>
			<Bond from="4" to="14"></Bond>
			<Bond from="5" to="8"></Bond>
			<Bond from="5" to="15"></Bond>
			<Bond from="6" to="8"></Bond>
			<Bond from="6" to="16"></Bond>
			<Bond from="8" to="19"></Bond>
			<Bond from="9" to="17"></Bond>
			<Bond from="20" to="0"></Bond>
			<ExternalBond from="17"></ExternalBond>
		</Residue>
		<Residue name="CTYR">
			<Atom name="C" type="233"></Atom>
			<Atom name="CA" type="8"></Atom>
			<Atom name="CB" type="70"></Atom>
			<Atom name="CD1" type="73"></Atom>
			<Atom name="CD2" type="73"></Atom>
			<Atom name="CE1" type="75"></Atom>
			<Atom name="CE2" type="75"></Atom>
			<Atom name="CG" type="72"></Atom>
			<Atom name="CZ" type="77"></Atom>
			<Atom name="H" type="10"></Atom>
			<Atom name="HA" type="12"></Atom>
			<Atom name="HB2" type="71"></Atom>
			<Atom name="HB3" type="71"></Atom>
			<Atom name="HD1" type="74"></Atom>
			<Atom name="HD2" type="74"></Atom>
			<Atom name="HE1" type="76"></Atom>
			<Atom name="HE2" type="76"></Atom>
			<Atom name="HH" type="79"></Atom>
			<Atom name="N" type="7"></Atom>
			<Atom name="O" type="234"></Atom>
			<Atom name="OH" type="78"></Atom>
			<Atom name="OXT" type="234"></Atom>
			<Bond from="0" to="1"></Bond>
			<Bond from="0" to="19"></Bond>
			<Bond from="1" to="2"></Bond>
			<Bond from="1" to="10"></Bond>
			<Bond from="1" to="18"></Bond>
			<Bond from="2" to="7"></Bond>
			<Bond from="2" to="12"></Bond>
			<Bond from="2" to="11"></Bond>
			<Bond from="3" to="7"></Bond>
			<Bond from="3" to="5"></Bond>
			<Bond from="3" to="13"></Bond>
			<Bond from="4" to="7"></Bond>
			<Bond from="4" to="6"></Bond>
			<Bond from="4" to="14"></Bond>
			<Bond from="5" to="8"></Bond>
			<Bond from="5" to="15"></Bond>
			<Bond from="6" to="8"></Bond>
			<Bond from="6" to="16"></Bond>
			<Bond from="8" to="20"></Bond>
			<Bond from="9" to="18"></Bond>
			<Bond from="17" to="20"></Bond>
			<Bond from="21" to="0"></Bond>
			<ExternalBond from="18"></ExternalBond>
		</Residue>
		<Residue name="CVAL">
			<Atom name="C" type="233"></Atom>
			<Atom name="CA" type="8"></Atom>
			<Atom name="CB" type="15"></Atom>
			<Atom name="CG1" type="17"></Atom>
			<Atom name="CG2" type="17"></Atom>
			<Atom name="H" type="10"></Atom>
			<Atom name="HA" type="12"></Atom>
			<Atom name="HB" type="16"></Atom>
			<Atom name="HG11" type="18"></Atom>
			<Atom name="HG12" type="18"></Atom>
			<Atom name="HG13" type="18"></Atom>
			<Atom name="HG21" type="18"></Atom>
			<Atom name="HG22" type="18"></Atom>
			<Atom name="HG23" type="18"></Atom>
			<Atom name="N" type="7"></Atom>
			<Atom name="O" type="234"></Atom>
			<Atom name="OXT" type="234"></Atom>
			<Bond from="0" to="1"></Bond>
			<Bond from="0" to="15"></Bond>
			<Bond from="1" to="2"></Bond>
			<Bond from="1" to="6"></Bond>
			<Bond from="1" to="14"></Bond>
			<Bond from="2" to="3"></Bond>
			<Bond from="2" to="7"></Bond>
			<Bond from="2" to="4"></Bond>
			<Bond from="3" to="8"></Bond>
			<Bond from="3" to="9"></Bond>
			<Bond from="3" to="10"></Bond>
			<Bond from="4" to="11"></Bond>
			<Bond from="4" to="13"></Bond>
			<Bond from="4" to="12"></Bond>
			<Bond from="5" to="14"></Bond>
			<Bond from="16" to="0"></Bond>
			<ExternalBond from="14"></ExternalBond>
		</Residue>
		<Residue name="CYD">
			<Atom name="C" type="9"></Atom>
			<Atom name="CA" type="48"></Atom>
			<Atom name="CB" type="43"></Atom>
			<Atom name="H" type="10"></Atom>
			<Atom name="HA" type="12"></Atom>
			<Atom name="HB2" type="44"></Atom>
			<Atom name="HB3" type="44"></Atom>
			<Atom name="N" type="7"></Atom>
			<Atom name="O" type="11"></Atom>
			<Atom name="SG" type="49"></Atom>
			<Bond from="0" to="1"></Bond>
			<Bond from="0" to="8"></Bond>
			<Bond from="1" to="2"></Bond>
			<Bond from="1" to="4"></Bond>
			<Bond from="1" to="7"></Bond>
			<Bond from="2" to="9"></Bond>
			<Bond from="2" to="6"></Bond>
			<Bond from="2" to="5"></Bond>
			<Bond from="3" to="7"></Bond>
			<ExternalBond from="7"></ExternalBond>
			<ExternalBond from="0"></ExternalBond>
		</Residue>
		<Residue name="CYS">
			<Atom name="C" type="9"></Atom>
			<Atom name="CA" type="8"></Atom>
			<Atom name="CB" type="43"></Atom>
			<Atom name="H" type="10"></Atom>
			<Atom name="HA" type="12"></Atom>
			<Atom name="HB2" type="44"></Atom>
			<Atom name="HB3" type="44"></Atom>
			<Atom name="HG" type="46"></Atom>
			<Atom name="N" type="7"></Atom>
			<Atom name="O" type="11"></Atom>
			<Atom name="SG" type="45"></Atom>
			<Bond from="0" to="1"></Bond>
			<Bond from="0" to="9"></Bond>
			<Bond from="1" to="2"></Bond>
			<Bond from="1" to="4"></Bond>
			<Bond from="1" to="8"></Bond>
			<Bond from="2" to="10"></Bond>
			<Bond from="2" to="6"></Bond>
			<Bond from="2" to="5"></Bond>
			<Bond from="3" to="8"></Bond>
			<Bond from="7" to="10"></Bond>
			<ExternalBond from="8"></ExternalBond>
			<ExternalBond from="0"></ExternalBond>
		</Residue>
		<Residue name="CYX">
			<Atom name="C" type="9"></Atom>
			<Atom name="CA" type="8"></Atom>
			<Atom name="CB" type="43"></Atom>
			<Atom name="H" type="10"></Atom>
			<Atom name="HA" type="12"></Atom>
			<Atom name="HB2" type="44"></Atom>
			<Atom name="HB3" type="44"></Atom>
			<Atom name="N" type="7"></Atom>
			<Atom name="O" type="11"></Atom>
			<Atom name="SG" type="47"></Atom>
			<Bond from="0" to="1"></Bond>
			<Bond from="0" to="8"></Bond>
			<Bond from="1" to="2"></Bond>
			<Bond from="1" to="4"></Bond>
			<Bond from="1" to="7"></Bond>
			<Bond from="2" to="9"></Bond>
			<Bond from="2" to="6"></Bond>
			<Bond from="2" to="5"></Bond>
			<Bond from="3" to="7"></Bond>
			<ExternalBond from="7"></ExternalBond>
			<ExternalBond from="0"></ExternalBond>
			<ExternalBond from="9"></ExternalBond>
		</Residue>
		<Residue name="DA">
			<Atom name="C1'" type="331"></Atom>
			<Atom name="C2" type="254"></Atom>
			<Atom name="C2'" type="330"></Atom>
			<Atom name="C3'" type="329"></Atom>
			<Atom name="C4" type="247"></Atom>
			<Atom name="C4'" type="328"></Atom>
			<Atom name="C5" type="250"></Atom>
			<Atom name="C5'" type="337"></Atom>
			<Atom name="C6" type="249"></Atom>
			<Atom name="C8" type="248"></Atom>
			<Atom name="H1'" type="334"></Atom>
			<Atom name="H2" type="259"></Atom>
			<Atom name="H2'" type="333"></Atom>
			<Atom name="H2''" type="333"></Atom>
			<Atom name="H3'" type="335"></Atom>
			<Atom name="H4'" type="336"></Atom>
			<Atom name="H5'" type="340"></Atom>
			<Atom name="H5''" type="340"></Atom>
			<Atom name="H61" type="260"></Atom>
			<Atom name="H62" type="260"></Atom>
			<Atom name="H8" type="258"></Atom>
			<Atom name="N1" type="257"></Atom>
			<Atom name="N3" type="256"></Atom>
			<Atom name="N6" type="253"></Atom>
			<Atom name="N7" type="255"></Atom>
			<Atom name="N9" type="252"></Atom>
			<Atom name="O1P" type="344"></Atom>
			<Atom name="O2P" type="344"></Atom>
			<Atom name="O3'" type="338"></Atom>
			<Atom name="O4'" type="332"></Atom>
			<Atom name="O5'" type="341"></Atom>
			<Atom name="P" type="343"></Atom>
			<Bond from="0" to="29"></Bond>
			<Bond from="0" to="10"></Bond>
			<Bond from="0" to="25"></Bond>
			<Bond from="0" to="2"></Bond>
			<Bond from="1" to="21"></Bond>
			<Bond from="1" to="11"></Bond>
			<Bond from="1" to="22"></Bond>
			<Bond from="2" to="3"></Bond>
			<Bond from="2" to="12"></Bond>
			<Bond from="2" to="13"></Bond>
			<Bond from="3" to="5"></Bond>
			<Bond from="3" to="14"></Bond>
			<Bond from="3" to="28"></Bond>
			<Bond from="4" to="25"></Bond>
			<Bond from="4" to="6"></Bond>
			<Bond from="4" to="22"></Bond>
			<Bond from="5" to="7"></Bond>
			<Bond from="5" to="15"></Bond>
			<Bond from="5" to="29"></Bond>
			<Bond from="6" to="24"></Bond>
			<Bond from="6" to="8"></Bond>
			<Bond from="7" to="30"></Bond>
			<Bond from="7" to="16"></Bond>
			<Bond from="7" to="17"></Bond>
			<Bond from="8" to="23"></Bond>
			<Bond from="8" to="21"></Bond>
			<Bond from="9" to="25"></Bond>
			<Bond from="9" to="20"></Bond>
			<Bond from="9" to="24"></Bond>
			<Bond from="18" to="23"></Bond>
			<Bond from="19" to="23"></Bond>
			<Bond from="26" to="31"></Bond>
			<Bond from="27" to="31"></Bond>
			<Bond from="30" to="31"></Bond>
			<ExternalBond from="31"></ExternalBond>
			<ExternalBond from="28"></ExternalBond>
		</Residue>
		<Residue name="DA3">
			<Atom name="C1'" type="331"></Atom>
			<Atom name="C2" type="254"></Atom>
			<Atom name="C2'" type="330"></Atom>
			<Atom name="C3'" type="329"></Atom>
			<Atom name="C4" type="247"></Atom>
			<Atom name="C4'" type="328"></Atom>
			<Atom name="C5" type="250"></Atom>
			<Atom name="C5'" type="337"></Atom>
			<Atom name="C6" type="249"></Atom>
			<Atom name="C8" type="248"></Atom>
			<Atom name="H1'" type="334"></Atom>
			<Atom name="H2" type="259"></Atom>
			<Atom name="H2'" type="333"></Atom>
			<Atom name="H2''" type="333"></Atom>
			<Atom name="H3'" type="335"></Atom>
			<Atom name="H3T" type="339"></Atom>
			<Atom name="H4'" type="336"></Atom>
			<Atom name="H5'" type="340"></Atom>
			<Atom name="H5''" type="340"></Atom>
			<Atom name="H61" type="260"></Atom>
			<Atom name="H62" type="260"></Atom>
			<Atom name="H8" type="258"></Atom>
			<Atom name="N1" type="257"></Atom>
			<Atom name="N3" type="256"></Atom>
			<Atom name="N6" type="253"></Atom>
			<Atom name="N7" type="255"></Atom>
			<Atom name="N9" type="252"></Atom>
			<Atom name="O1P" type="344"></Atom>
			<Atom name="O2P" type="344"></Atom>
			<Atom name="O3'" type="347"></Atom>
			<Atom name="O4'" type="332"></Atom>
			<Atom name="O5'" type="341"></Atom>
			<Atom name="P" type="343"></Atom>
			<Bond from="0" to="30"></Bond>
			<Bond from="0" to="10"></Bond>
			<Bond from="0" to="26"></Bond>
			<Bond from="0" to="2"></Bond>
			<Bond from="1" to="22"></Bond>
			<Bond from="1" to="11"></Bond>
			<Bond from="1" to="23"></Bond>
			<Bond from="2" to="3"></Bond>
			<Bond from="2" to="12"></Bond>
			<Bond from="2" to="13"></Bond>
			<Bond from="3" to="5"></Bond>
			<Bond from="3" to="14"></Bond>
			<Bond from="3" to="29"></Bond>
			<Bond from="4" to="26"></Bond>
			<Bond from="4" to="6"></Bond>
			<Bond from="4" to="23"></Bond>
			<Bond from="5" to="7"></Bond>
			<Bond from="5" to="16"></Bond>
			<Bond from="5" to="30"></Bond>
			<Bond from="6" to="25"></Bond>
			<Bond from="6" to="8"></Bond>
			<Bond from="7" to="31"></Bond>
			<Bond from="7" to="17"></Bond>
			<Bond from="7" to="18"></Bond>
			<Bond from="8" to="24"></Bond>
			<Bond from="8" to="22"></Bond>
			<Bond from="9" to="26"></Bond>
			<Bond from="9" to="21"></Bond>
			<Bond from="9" to="25"></Bond>
			<Bond from="15" to="29"></Bond>
			<Bond from="19" to="24"></Bond>
			<Bond from="20" to="24"></Bond>
			<Bond from="27" to="32"></Bond>
			<Bond from="28" to="32"></Bond>
			<Bond from="31" to="32"></Bond>
			<ExternalBond from="32"></ExternalBond>
		</Residue>
		<Residue name="DA5">
			<Atom name="C1'" type="331"></Atom>
			<Atom name="C2" type="254"></Atom>
			<Atom name="C2'" type="330"></Atom>
			<Atom name="C3'" type="329"></Atom>
			<Atom name="C4" type="247"></Atom>
			<Atom name="C4'" type="328"></Atom>
			<Atom name="C5" type="250"></Atom>
			<Atom name="C5'" type="337"></Atom>
			<Atom name="C6" type="249"></Atom>
			<Atom name="C8" type="248"></Atom>
			<Atom name="H1'" type="334"></Atom>
			<Atom name="H2" type="259"></Atom>
			<Atom name="H2'" type="333"></Atom>
			<Atom name="H2''" type="333"></Atom>
			<Atom name="H3'" type="335"></Atom>
			<Atom name="H4'" type="336"></Atom>
			<Atom name="H5'" type="340"></Atom>
			<Atom name="H5''" type="340"></Atom>
			<Atom name="H5T" type="342"></Atom>
			<Atom name="H61" type="260"></Atom>
			<Atom name="H62" type="260"></Atom>
			<Atom name="H8" type="258"></Atom>
			<Atom name="N1" type="257"></Atom>
			<Atom name="N3" type="256"></Atom>
			<Atom name="N6" type="253"></Atom>
			<Atom name="N7" type="255"></Atom>
			<Atom name="N9" type="252"></Atom>
			<Atom name="O3'" type="338"></Atom>
			<Atom name="O4'" type="332"></Atom>
			<Atom name="O5'" type="348"></Atom>
			<Bond from="0" to="28"></Bond>
			<Bond from="0" to="10"></Bond>
			<Bond from="0" to="26"></Bond>
			<Bond from="0" to="2"></Bond>
			<Bond from="1" to="22"></Bond>
			<Bond from="1" to="11"></Bond>
			<Bond from="1" to="23"></Bond>
			<Bond from="2" to="3"></Bond>
			<Bond from="2" to="12"></Bond>
			<Bond from="2" to="13"></Bond>
			<Bond from="3" to="5"></Bond>
			<Bond from="3" to="14"></Bond>
			<Bond from="3" to="27"></Bond>
			<Bond from="4" to="26"></Bond>
			<Bond from="4" to="6"></Bond>
			<Bond from="4" to="23"></Bond>
			<Bond from="5" to="7"></Bond>
			<Bond from="5" to="15"></Bond>
			<Bond from="5" to="28"></Bond>
			<Bond from="6" to="25"></Bond>
			<Bond from="6" to="8"></Bond>
			<Bond from="7" to="29"></Bond>
			<Bond from="7" to="16"></Bond>
			<Bond from="7" to="17"></Bond>
			<Bond from="8" to="24"></Bond>
			<Bond from="8" to="22"></Bond>
			<Bond from="9" to="26"></Bond>
			<Bond from="9" to="21"></Bond>
			<Bond from="9" to="25"></Bond>
			<Bond from="18" to="29"></Bond>
			<Bond from="19" to="24"></Bond>
			<Bond from="20" to="24"></Bond>
			<ExternalBond from="27"></ExternalBond>
		</Residue>
		<Residue name="DAN">
			<Atom name="C1'" type="331"></Atom>
			<Atom name="C2" type="254"></Atom>
			<Atom name="C2'" type="330"></Atom>
			<Atom name="C3'" type="329"></Atom>
			<Atom name="C4" type="247"></Atom>
			<Atom name="C4'" type="328"></Atom>
			<Atom name="C5" type="250"></Atom>
			<Atom name="C5'" type="337"></Atom>
			<Atom name="C6" type="249"></Atom>
			<Atom name="C8" type="248"></Atom>
			<Atom name="H1'" type="334"></Atom>
			<Atom name="H2" type="259"></Atom>
			<Atom name="H2'" type="333"></Atom>
			<Atom name="H2''" type="333"></Atom>
			<Atom name="H3'" type="335"></Atom>
			<Atom name="H3T" type="339"></Atom>
			<Atom name="H4'" type="336"></Atom>
			<Atom name="H5'" type="340"></Atom>
			<Atom name="H5''" type="340"></Atom>
			<Atom name="H5T" type="342"></Atom>
			<Atom name="H61" type="260"></Atom>
			<Atom name="H62" type="260"></Atom>
			<Atom name="H8" type="258"></Atom>
			<Atom name="N1" type="257"></Atom>
			<Atom name="N3" type="256"></Atom>
			<Atom name="N6" type="253"></Atom>
			<Atom name="N7" type="255"></Atom>
			<Atom name="N9" type="252"></Atom>
			<Atom name="O3'" type="347"></Atom>
			<Atom name="O4'" type="332"></Atom>
			<Atom name="O5'" type="348"></Atom>
			<Bond from="0" to="29"></Bond>
			<Bond from="0" to="10"></Bond>
			<Bond from="0" to="27"></Bond>
			<Bond from="0" to="2"></Bond>
			<Bond from="1" to="23"></Bond>
			<Bond from="1" to="11"></Bond>
			<Bond from="1" to="24"></Bond>
			<Bond from="2" to="3"></Bond>
			<Bond from="2" to="12"></Bond>
			<Bond from="2" to="13"></Bond>
			<Bond from="3" to="5"></Bond>
			<Bond from="3" to="14"></Bond>
			<Bond from="3" to="28"></Bond>
			<Bond from="4" to="27"></Bond>
			<Bond from="4" to="6"></Bond>
			<Bond from="4" to="24"></Bond>
			<Bond from="5" to="7"></Bond>
			<Bond from="5" to="16"></Bond>
			<Bond from="5" to="29"></Bond>
			<Bond from="6" to="26"></Bond>
			<Bond from="6" to="8"></Bond>
			<Bond from="7" to="30"></Bond>
			<Bond from="7" to="17"></Bond>
			<Bond from="7" to="18"></Bond>
			<Bond from="8" to="25"></Bond>
			<Bond from="8" to="23"></Bond>
			<Bond from="9" to="27"></Bond>
			<Bond from="9" to="22"></Bond>
			<Bond from="9" to="26"></Bond>
			<Bond from="15" to="28"></Bond>
			<Bond from="19" to="30"></Bond>
			<Bond from="20" to="25"></Bond>
			<Bond from="21" to="25"></Bond>
		</Residue>
		<Residue name="DC">
			<Atom name="C1'" type="331"></Atom>
			<Atom name="C2" type="266"></Atom>
			<Atom name="C2'" type="330"></Atom>
			<Atom name="C3'" type="329"></Atom>
			<Atom name="C4" type="267"></Atom>
			<Atom name="C4'" type="328"></Atom>
			<Atom name="C5" type="263"></Atom>
			<Atom name="C5'" type="337"></Atom>
			<Atom name="C6" type="265"></Atom>
			<Atom name="H1'" type="334"></Atom>
			<Atom name="H2'" type="333"></Atom>
			<Atom name="H2''" type="333"></Atom>
			<Atom name="H3'" type="335"></Atom>
			<Atom name="H4'" type="336"></Atom>
			<Atom name="H41" type="272"></Atom>
			<Atom name="H42" type="272"></Atom>
			<Atom name="H5" type="269"></Atom>
			<Atom name="H5'" type="340"></Atom>
			<Atom name="H5''" type="340"></Atom>
			<Atom name="H6" type="271"></Atom>
			<Atom name="N1" type="262"></Atom>
			<Atom name="N3" type="268"></Atom>
			<Atom name="N4" type="264"></Atom>
			<Atom name="O1P" type="344"></Atom>
			<Atom name="O2" type="270"></Atom>
			<Atom name="O2P" type="344"></Atom>
			<Atom name="O3'" type="338"></Atom>
			<Atom name="O4'" type="332"></Atom>
			<Atom name="O5'" type="341"></Atom>
			<Atom name="P" type="343"></Atom>
			<Bond from="0" to="27"></Bond>
			<Bond from="0" to="9"></Bond>
			<Bond from="0" to="20"></Bond>
			<Bond from="0" to="2"></Bond>
			<Bond from="1" to="20"></Bond>
			<Bond from="1" to="21"></Bond>
			<Bond from="1" to="24"></Bond>
			<Bond from="2" to="3"></Bond>
			<Bond from="2" to="10"></Bond>
			<Bond from="2" to="11"></Bond>
			<Bond from="3" to="5"></Bond>
			<Bond from="3" to="12"></Bond>
			<Bond from="3" to="26"></Bond>
			<Bond from="4" to="6"></Bond>
			<Bond from="4" to="22"></Bond>
			<Bond from="4" to="21"></Bond>
			<Bond from="5" to="7"></Bond>
			<Bond from="5" to="13"></Bond>
			<Bond from="5" to="27"></Bond>
			<Bond from="6" to="8"></Bond>
			<Bond from="6" to="16"></Bond>
			<Bond from="7" to="28"></Bond>
			<Bond from="7" to="17"></Bond>
			<Bond from="7" to="18"></Bond>
			<Bond from="8" to="20"></Bond>
			<Bond from="8" to="19"></Bond>
			<Bond from="14" to="22"></Bond>
			<Bond from="15" to="22"></Bond>
			<Bond from="23" to="29"></Bond>
			<Bond from="25" to="29"></Bond>
			<Bond from="28" to="29"></Bond>
			<ExternalBond from="29"></ExternalBond>
			<ExternalBond from="26"></ExternalBond>
		</Residue>
		<Residue name="DC3">
			<Atom name="C1'" type="331"></Atom>
			<Atom name="C2" type="266"></Atom>
			<Atom name="C2'" type="330"></Atom>
			<Atom name="C3'" type="329"></Atom>
			<Atom name="C4" type="267"></Atom>
			<Atom name="C4'" type="328"></Atom>
			<Atom name="C5" type="263"></Atom>
			<Atom name="C5'" type="337"></Atom>
			<Atom name="C6" type="265"></Atom>
			<Atom name="H1'" type="334"></Atom>
			<Atom name="H2'" type="333"></Atom>
			<Atom name="H2''" type="333"></Atom>
			<Atom name="H3'" type="335"></Atom>
			<Atom name="H3T" type="339"></Atom>
			<Atom name="H4'" type="336"></Atom>
			<Atom name="H41" type="272"></Atom>
			<Atom name="H42" type="272"></Atom>
			<Atom name="H5" type="269"></Atom>
			<Atom name="H5'" type="340"></Atom>
			<Atom name="H5''" type="340"></Atom>
			<Atom name="H6" type="271"></Atom>
			<Atom name="N1" type="262"></Atom>
			<Atom name="N3" type="268"></Atom>
			<Atom name="N4" type="264"></Atom>
			<Atom name="O1P" type="344"></Atom>
			<Atom name="O2" type="270"></Atom>
			<Atom name="O2P" type="344"></Atom>
			<Atom name="O3'" type="347"></Atom>
			<Atom name="O4'" type="332"></Atom>
			<Atom name="O5'" type="341"></Atom>
			<Atom name="P" type="343"></Atom>
			<Bond from="0" to="28"></Bond>
			<Bond from="0" to="9"></Bond>
			<Bond from="0" to="21"></Bond>
			<Bond from="0" to="2"></Bond>
			<Bond from="1" to="21"></Bond>
			<Bond from="1" to="22"></Bond>
			<Bond from="1" to="25"></Bond>
			<Bond from="2" to="3"></Bond>
			<Bond from="2" to="10"></Bond>
			<Bond from="2" to="11"></Bond>
			<Bond from="3" to="5"></Bond>
			<Bond from="3" to="12"></Bond>
			<Bond from="3" to="27"></Bond>
			<Bond from="4" to="6"></Bond>
			<Bond from="4" to="23"></Bond>
			<Bond from="4" to="22"></Bond>
			<Bond from="5" to="7"></Bond>
			<Bond from="5" to="14"></Bond>
			<Bond from="5" to="28"></Bond>
			<Bond from="6" to="8"></Bond>
			<Bond from="6" to="17"></Bond>
			<Bond from="7" to="29"></Bond>
			<Bond from="7" to="18"></Bond>
			<Bond from="7" to="19"></Bond>
			<Bond from="8" to="21"></Bond>
			<Bond from="8" to="20"></Bond>
			<Bond from="13" to="27"></Bond>
			<Bond from="15" to="23"></Bond>
			<Bond from="16" to="23"></Bond>
			<Bond from="24" to="30"></Bond>
			<Bond from="26" to="30"></Bond>
			<Bond from="29" to="30"></Bond>
			<ExternalBond from="30"></ExternalBond>
		</Residue>
		<Residue name="DC5">
			<Atom name="C1'" type="331"></Atom>
			<Atom name="C2" type="266"></Atom>
			<Atom name="C2'" type="330"></Atom>
			<Atom name="C3'" type="329"></Atom>
			<Atom name="C4" type="267"></Atom>
			<Atom name="C4'" type="328"></Atom>
			<Atom name="C5" type="263"></Atom>
			<Atom name="C5'" type="337"></Atom>
			<Atom name="C6" type="265"></Atom>
			<Atom name="H1'" type="334"></Atom>
			<Atom name="H2'" type="333"></Atom>
			<Atom name="H2''" type="333"></Atom>
			<Atom name="H3'" type="335"></Atom>
			<Atom name="H4'" type="336"></Atom>
			<Atom name="H41" type="272"></Atom>
			<Atom name="H42" type="272"></Atom>
			<Atom name="H5" type="269"></Atom>
			<Atom name="H5'" type="340"></Atom>
			<Atom name="H5''" type="340"></Atom>
			<Atom name="H5T" type="342"></Atom>
			<Atom name="H6" type="271"></Atom>
			<Atom name="N1" type="262"></Atom>
			<Atom name="N3" type="268"></Atom>
			<Atom name="N4" type="264"></Atom>
			<Atom name="O2" type="270"></Atom>
			<Atom name="O3'" type="338"></Atom>
			<Atom name="O4'" type="332"></Atom>
			<Atom name="O5'" type="348"></Atom>
			<Bond from="0" to="26"></Bond>
			<Bond from="0" to="9"></Bond>
			<Bond from="0" to="21"></Bond>
			<Bond from="0" to="2"></Bond>
			<Bond from="1" to="21"></Bond>
			<Bond from="1" to="22"></Bond>
			<Bond from="1" to="24"></Bond>
			<Bond from="2" to="3"></Bond>
			<Bond from="2" to="10"></Bond>
			<Bond from="2" to="11"></Bond>
			<Bond from="3" to="5"></Bond>
			<Bond from="3" to="12"></Bond>
			<Bond from="3" to="25"></Bond>
			<Bond from="4" to="6"></Bond>
			<Bond from="4" to="23"></Bond>
			<Bond from="4" to="22"></Bond>
			<Bond from="5" to="7"></Bond>
			<Bond from="5" to="13"></Bond>
			<Bond from="5" to="26"></Bond>
			<Bond from="6" to="8"></Bond>
			<Bond from="6" to="16"></Bond>
			<Bond from="7" to="27"></Bond>
			<Bond from="7" to="17"></Bond>
			<Bond from="7" to="18"></Bond>
			<Bond from="8" to="21"></Bond>
			<Bond from="8" to="20"></Bond>
			<Bond from="14" to="23"></Bond>
			<Bond from="15" to="23"></Bond>
			<Bond from="19" to="27"></Bond>
			<ExternalBond from="25"></ExternalBond>
		</Residue>
		<Residue name="DCN">
			<Atom name="C1'" type="331"></Atom>
			<Atom name="C2" type="266"></Atom>
			<Atom name="C2'" type="330"></Atom>
			<Atom name="C3'" type="329"></Atom>
			<Atom name="C4" type="267"></Atom>
			<Atom name="C4'" type="328"></Atom>
			<Atom name="C5" type="263"></Atom>
			<Atom name="C5'" type="337"></Atom>
			<Atom name="C6" type="265"></Atom>
			<Atom name="H1'" type="334"></Atom>
			<Atom name="H2'" type="333"></Atom>
			<Atom name="H2''" type="333"></Atom>
			<Atom name="H3'" type="335"></Atom>
			<Atom name="H3T" type="339"></Atom>
			<Atom name="H4'" type="336"></Atom>
			<Atom name="H41" type="272"></Atom>
			<Atom name="H42" type="272"></Atom>
			<Atom name="H5" type="269"></Atom>
			<Atom name="H5'" type="340"></Atom>
			<Atom name="H5''" type="340"></Atom>
			<Atom name="H5T" type="342"></Atom>
			<Atom name="H6" type="271"></Atom>
			<Atom name="N1" type="262"></Atom>
			<Atom name="N3" type="268"></Atom>
			<Atom name="N4" type="264"></Atom>
			<Atom name="O2" type="270"></Atom>
			<Atom name="O3'" type="347"></Atom>
			<Atom name="O4'" type="332"></Atom>
			<Atom name="O5'" type="348"></Atom>
			<Bond from="0" to="27"></Bond>
			<Bond from="0" to="9"></Bond>
			<Bond from="0" to="22"></Bond>
			<Bond from="0" to="2"></Bond>
			<Bond from="1" to="22"></Bond>
			<Bond from="1" to="23"></Bond>
			<Bond from="1" to="25"></Bond>
			<Bond from="2" to="3"></Bond>
			<Bond from="2" to="10"></Bond>
			<Bond from="2" to="11"></Bond>
			<Bond from="3" to="5"></Bond>
			<Bond from="3" to="12"></Bond>
			<Bond from="3" to="26"></Bond>
			<Bond from="4" to="6"></Bond>
			<Bond from="4" to="24"></Bond>
			<Bond from="4" to="23"></Bond>
			<Bond from="5" to="7"></Bond>
			<Bond from="5" to="14"></Bond>
			<Bond from="5" to="27"></Bond>
			<Bond from="6" to="8"></Bond>
			<Bond from="6" to="17"></Bond>
			<Bond from="7" to="28"></Bond>
			<Bond from="7" to="18"></Bond>
			<Bond from="7" to="19"></Bond>
			<Bond from="8" to="22"></Bond>
			<Bond from="8" to="21"></Bond>
			<Bond from="13" to="26"></Bond>
			<Bond from="15" to="24"></Bond>
			<Bond from="16" to="24"></Bond>
			<Bond from="20" to="28"></Bond>
		</Residue>
		<Residue name="DG">
			<Atom name="C1'" type="331"></Atom>
			<Atom name="C2" type="273"></Atom>
			<Atom name="C2'" type="330"></Atom>
			<Atom name="C3'" type="329"></Atom>
			<Atom name="C4" type="275"></Atom>
			<Atom name="C4'" type="328"></Atom>
			<Atom name="C5" type="279"></Atom>
			<Atom name="C5'" type="337"></Atom>
			<Atom name="C6" type="274"></Atom>
			<Atom name="C8" type="276"></Atom>
			<Atom name="H1" type="284"></Atom>
			<Atom name="H1'" type="334"></Atom>
			<Atom name="H2'" type="333"></Atom>
			<Atom name="H2''" type="333"></Atom>
			<Atom name="H21" type="287"></Atom>
			<Atom name="H22" type="287"></Atom>
			<Atom name="H3'" type="335"></Atom>
			<Atom name="H4'" type="336"></Atom>
			<Atom name="H5'" type="340"></Atom>
			<Atom name="H5''" type="340"></Atom>
			<Atom name="H8" type="286"></Atom>
			<Atom name="N1" type="277"></Atom>
			<Atom name="N2" type="278"></Atom>
			<Atom name="N3" type="283"></Atom>
			<Atom name="N7" type="282"></Atom>
			<Atom name="N9" type="281"></Atom>
			<Atom name="O1P" type="344"></Atom>
			<Atom name="O2P" type="344"></Atom>
			<Atom name="O3'" type="338"></Atom>
			<Atom name="O4'" type="332"></Atom>
			<Atom name="O5'" type="341"></Atom>
			<Atom name="O6" type="285"></Atom>
			<Atom name="P" type="343"></Atom>
			<Bond from="0" to="29"></Bond>
			<Bond from="0" to="11"></Bond>
			<Bond from="0" to="25"></Bond>
			<Bond from="0" to="2"></Bond>
			<Bond from="1" to="21"></Bond>
			<Bond from="1" to="22"></Bond>
			<Bond from="1" to="23"></Bond>
			<Bond from="2" to="3"></Bond>
			<Bond from="2" to="12"></Bond>
			<Bond from="2" to="13"></Bond>
			<Bond from="3" to="5"></Bond>
			<Bond from="3" to="16"></Bond>
			<Bond from="3" to="28"></Bond>
			<Bond from="4" to="25"></Bond>
			<Bond from="4" to="6"></Bond>
			<Bond from="4" to="23"></Bond>
			<Bond from="5" to="7"></Bond>
			<Bond from="5" to="17"></Bond>
			<Bond from="5" to="29"></Bond>
			<Bond from="6" to="24"></Bond>
			<Bond from="6" to="8"></Bond>
			<Bond from="7" to="30"></Bond>
			<Bond from="7" to="18"></Bond>
			<Bond from="7" to="19"></Bond>
			<Bond from="8" to="31"></Bond>
			<Bond from="8" to="21"></Bond>
			<Bond from="9" to="25"></Bond>
			<Bond from="9" to="20"></Bond>
			<Bond from="9" to="24"></Bond>
			<Bond from="10" to="21"></Bond>
			<Bond from="14" to="22"></Bond>
			<Bond from="15" to="22"></Bond>
			<Bond from="26" to="32"></Bond>
			<Bond from="27" to="32"></Bond>
			<Bond from="30" to="32"></Bond>
			<ExternalBond from="32"></ExternalBond>
			<ExternalBond from="28"></ExternalBond>
		</Residue>
		<Residue name="DG3">
			<Atom name="C1'" type="331"></Atom>
			<Atom name="C2" type="273"></Atom>
			<Atom name="C2'" type="330"></Atom>
			<Atom name="C3'" type="329"></Atom>
			<Atom name="C4" type="275"></Atom>
			<Atom name="C4'" type="328"></Atom>
			<Atom name="C5" type="279"></Atom>
			<Atom name="C5'" type="337"></Atom>
			<Atom name="C6" type="274"></Atom>
			<Atom name="C8" type="276"></Atom>
			<Atom name="H1" type="284"></Atom>
			<Atom name="H1'" type="334"></Atom>
			<Atom name="H2'" type="333"></Atom>
			<Atom name="H2''" type="333"></Atom>
			<Atom name="H21" type="287"></Atom>
			<Atom name="H22" type="287"></Atom>
			<Atom name="H3'" type="335"></Atom>
			<Atom name="H3T" type="339"></Atom>
			<Atom name="H4'" type="336"></Atom>
			<Atom name="H5'" type="340"></Atom>
			<Atom name="H5''" type="340"></Atom>
			<Atom name="H8" type="286"></Atom>
			<Atom name="N1" type="277"></Atom>
			<Atom name="N2" type="278"></Atom>
			<Atom name="N3" type="283"></Atom>
			<Atom name="N7" type="282"></Atom>
			<Atom name="N9" type="281"></Atom>
			<Atom name="O1P" type="344"></Atom>
			<Atom name="O2P" type="344"></Atom>
			<Atom name="O3'" type="347"></Atom>
			<Atom name="O4'" type="332"></Atom>
			<Atom name="O5'" type="341"></Atom>
			<Atom name="O6" type="285"></Atom>
			<Atom name="P" type="343"></Atom>
			<Bond from="0" to="30"></Bond>
			<Bond from="0" to="11"></Bond>
			<Bond from="0" to="26"></Bond>
			<Bond from="0" to="2"></Bond>
			<Bond from="1" to="22"></Bond>
			<Bond from="1" to="23"></Bond>
			<Bond from="1" to="24"></Bond>
			<Bond from="2" to="3"></Bond>
			<Bond from="2" to="12"></Bond>
			<Bond from="2" to="13"></Bond>
			<Bond from="3" to="5"></Bond>
			<Bond from="3" to="16"></Bond>
			<Bond from="3" to="29"></Bond>
			<Bond from="4" to="26"></Bond>
			<Bond from="4" to="6"></Bond>
			<Bond from="4" to="24"></Bond>
			<Bond from="5" to="7"></Bond>
			<Bond from="5" to="18"></Bond>
			<Bond from="5" to="30"></Bond>
			<Bond from="6" to="25"></Bond>
			<Bond from="6" to="8"></Bond>
			<Bond from="7" to="31"></Bond>
			<Bond from="7" to="19"></Bond>
			<Bond from="7" to="20"></Bond>
			<Bond from="8" to="32"></Bond>
			<Bond from="8" to="22"></Bond>
			<Bond from="9" to="26"></Bond>
			<Bond from="9" to="21"></Bond>
			<Bond from="9" to="25"></Bond>
			<Bond from="10" to="22"></Bond>
			<Bond from="14" to="23"></Bond>
			<Bond from="15" to="23"></Bond>
			<Bond from="17" to="29"></Bond>
			<Bond from="27" to="33"></Bond>
			<Bond from="28" to="33"></Bond>
			<Bond from="31" to="33"></Bond>
			<ExternalBond from="33"></ExternalBond>
		</Residue>
		<Residue name="DG5">
			<Atom name="C1'" type="331"></Atom>
			<Atom name="C2" type="273"></Atom>
			<Atom name="C2'" type="330"></Atom>
			<Atom name="C3'" type="329"></Atom>
			<Atom name="C4" type="275"></Atom>
			<Atom name="C4'" type="328"></Atom>
			<Atom name="C5" type="279"></Atom>
			<Atom name="C5'" type="337"></Atom>
			<Atom name="C6" type="274"></Atom>
			<Atom name="C8" type="276"></Atom>
			<Atom name="H1" type="284"></Atom>
			<Atom name="H1'" type="334"></Atom>
			<Atom name="H2'" type="333"></Atom>
			<Atom name="H2''" type="333"></Atom>
			<Atom name="H21" type="287"></Atom>
			<Atom name="H22" type="287"></Atom>
			<Atom name="H3'" type="335"></Atom>
			<Atom name="H4'" type="336"></Atom>
			<Atom name="H5'" type="340"></Atom>
			<Atom name="H5''" type="340"></Atom>
			<Atom name="H5T" type="342"></Atom>
			<Atom name="H8" type="286"></Atom>
			<Atom name="N1" type="277"></Atom>
			<Atom name="N2" type="278"></Atom>
			<Atom name="N3" type="283"></Atom>
			<Atom name="N7" type="282"></Atom>
			<Atom name="N9" type="281"></Atom>
			<Atom name="O3'" type="338"></Atom>
			<Atom name="O4'" type="332"></Atom>
			<Atom name="O5'" type="348"></Atom>
			<Atom name="O6" type="285"></Atom>
			<Bond from="0" to="28"></Bond>
			<Bond from="0" to="11"></Bond>
			<Bond from="0" to="26"></Bond>
			<Bond from="0" to="2"></Bond>
			<Bond from="1" to="22"></Bond>
			<Bond from="1" to="23"></Bond>
			<Bond from="1" to="24"></Bond>
			<Bond from="2" to="3"></Bond>
			<Bond from="2" to="12"></Bond>
			<Bond from="2" to="13"></Bond>
			<Bond from="3" to="5"></Bond>
			<Bond from="3" to="16"></Bond>
			<Bond from="3" to="27"></Bond>
			<Bond from="4" to="26"></Bond>
			<Bond from="4" to="6"></Bond>
			<Bond from="4" to="24"></Bond>
			<Bond from="5" to="7"></Bond>
			<Bond from="5" to="17"></Bond>
			<Bond from="5" to="28"></Bond>
			<Bond from="6" to="25"></Bond>
			<Bond from="6" to="8"></Bond>
			<Bond from="7" to="29"></Bond>
			<Bond from="7" to="18"></Bond>
			<Bond from="7" to="19"></Bond>
			<Bond from="8" to="30"></Bond>
			<Bond from="8" to="22"></Bond>
			<Bond from="9" to="26"></Bond>
			<Bond from="9" to="21"></Bond>
			<Bond from="9" to="25"></Bond>
			<Bond from="10" to="22"></Bond>
			<Bond from="14" to="23"></Bond>
			<Bond from="15" to="23"></Bond>
			<Bond from="20" to="29"></Bond>
			<ExternalBond from="27"></ExternalBond>
		</Residue>
		<Residue name="DGN">
			<Atom name="C1'" type="331"></Atom>
			<Atom name="C2" type="273"></Atom>
			<Atom name="C2'" type="330"></Atom>
			<Atom name="C3'" type="329"></Atom>
			<Atom name="C4" type="275"></Atom>
			<Atom name="C4'" type="328"></Atom>
			<Atom name="C5" type="279"></Atom>
			<Atom name="C5'" type="337"></Atom>
			<Atom name="C6" type="274"></Atom>
			<Atom name="C8" type="276"></Atom>
			<Atom name="H1" type="284"></Atom>
			<Atom name="H1'" type="334"></Atom>
			<Atom name="H2'" type="333"></Atom>
			<Atom name="H2''" type="333"></Atom>
			<Atom name="H21" type="287"></Atom>
			<Atom name="H22" type="287"></Atom>
			<Atom name="H3'" type="335"></Atom>
			<Atom name="H3T" type="339"></Atom>
			<Atom name="H4'" type="336"></Atom>
			<Atom name="H5'" type="340"></Atom>
			<Atom name="H5''" type="340"></Atom>
			<Atom name="H5T" type="342"></Atom>
			<Atom name="H8" type="286"></Atom>
			<Atom name="N1" type="277"></Atom>
			<Atom name="N2" type="278"></Atom>
			<Atom name="N3" type="283"></Atom>
			<Atom name="N7" type="282"></Atom>
			<Atom name="N9" type="281"></Atom>
			<Atom name="O3'" type="347"></Atom>
			<Atom name="O4'" type="332"></Atom>
			<Atom name="O5'" type="348"></Atom>
			<Atom name="O6" type="285"></Atom>
			<Bond from="0" to="29"></Bond>
			<Bond from="0" to="11"></Bond>
			<Bond from="0" to="27"></Bond>
			<Bond from="0" to="2"></Bond>
			<Bond from="1" to="23"></Bond>
			<Bond from="1" to="24"></Bond>
			<Bond from="1" to="25"></Bond>
			<Bond from="2" to="3"></Bond>
			<Bond from="2" to="12"></Bond>
			<Bond from="2" to="13"></Bond>
			<Bond from="3" to="5"></Bond>
			<Bond from="3" to="16"></Bond>
			<Bond from="3" to="28"></Bond>
			<Bond from="4" to="27"></Bond>
			<Bond from="4" to="6"></Bond>
			<Bond from="4" to="25"></Bond>
			<Bond from="5" to="7"></Bond>
			<Bond from="5" to="18"></Bond>
			<Bond from="5" to="29"></Bond>
			<Bond from="6" to="26"></Bond>
			<Bond from="6" to="8"></Bond>
			<Bond from="7" to="30"></Bond>
			<Bond from="7" to="19"></Bond>
			<Bond from="7" to="20"></Bond>
			<Bond from="8" to="31"></Bond>
			<Bond from="8" to="23"></Bond>
			<Bond from="9" to="27"></Bond>
			<Bond from="9" to="22"></Bond>
			<Bond from="9" to="26"></Bond>
			<Bond from="10" to="23"></Bond>
			<Bond from="14" to="24"></Bond>
			<Bond from="15" to="24"></Bond>
			<Bond from="17" to="28"></Bond>
			<Bond from="21" to="30"></Bond>
		</Residue>
		<Residue name="DT">
			<Atom name="C1'" type="331"></Atom>
			<Atom name="C2" type="294"></Atom>
			<Atom name="C2'" type="330"></Atom>
			<Atom name="C3'" type="329"></Atom>
			<Atom name="C4" type="290"></Atom>
			<Atom name="C4'" type="328"></Atom>
			<Atom name="C5" type="289"></Atom>
			<Atom name="C5'" type="337"></Atom>
			<Atom name="C6" type="291"></Atom>
			<Atom name="C7" type="288"></Atom>
			<Atom name="H1'" type="334"></Atom>
			<Atom name="H2'" type="333"></Atom>
			<Atom name="H2''" type="333"></Atom>
			<Atom name="H3" type="299"></Atom>
			<Atom name="H3'" type="335"></Atom>
			<Atom name="H4'" type="336"></Atom>
			<Atom name="H5'" type="340"></Atom>
			<Atom name="H5''" type="340"></Atom>
			<Atom name="H6" type="297"></Atom>
			<Atom name="H71" type="295"></Atom>
			<Atom name="H72" type="295"></Atom>
			<Atom name="H73" type="295"></Atom>
			<Atom name="N1" type="292"></Atom>
			<Atom name="N3" type="293"></Atom>
			<Atom name="O1P" type="344"></Atom>
			<Atom name="O2" type="296"></Atom>
			<Atom name="O2P" type="344"></Atom>
			<Atom name="O3'" type="338"></Atom>
			<Atom name="O4" type="298"></Atom>
			<Atom name="O4'" type="332"></Atom>
			<Atom name="O5'" type="341"></Atom>
			<Atom name="P" type="343"></Atom>
			<Bond from="0" to="29"></Bond>
			<Bond from="0" to="10"></Bond>
			<Bond from="0" to="22"></Bond>
			<Bond from="0" to="2"></Bond>
			<Bond from="1" to="22"></Bond>
			<Bond from="1" to="23"></Bond>
			<Bond from="1" to="25"></Bond>
			<Bond from="2" to="3"></Bond>
			<Bond from="2" to="11"></Bond>
			<Bond from="2" to="12"></Bond>
			<Bond from="3" to="5"></Bond>
			<Bond from="3" to="14"></Bond>
			<Bond from="3" to="27"></Bond>
			<Bond from="4" to="6"></Bond>
			<Bond from="4" to="28"></Bond>
			<Bond from="4" to="23"></Bond>
			<Bond from="5" to="7"></Bond>
			<Bond from="5" to="15"></Bond>
			<Bond from="5" to="29"></Bond>
			<Bond from="6" to="8"></Bond>
			<Bond from="6" to="9"></Bond>
			<Bond from="7" to="30"></Bond>
			<Bond from="7" to="16"></Bond>
			<Bond from="7" to="17"></Bond>
			<Bond from="8" to="22"></Bond>
			<Bond from="8" to="18"></Bond>
			<Bond from="9" to="19"></Bond>
			<Bond from="9" to="20"></Bond>
			<Bond from="9" to="21"></Bond>
			<Bond from="13" to="23"></Bond>
			<Bond from="24" to="31"></Bond>
			<Bond from="26" to="31"></Bond>
			<Bond from="30" to="31"></Bond>
			<ExternalBond from="31"></ExternalBond>
			<ExternalBond from="27"></ExternalBond>
		</Residue>
		<Residue name="DT3">
			<Atom name="C1'" type="331"></Atom>
			<Atom name="C2" type="294"></Atom>
			<Atom name="C2'" type="330"></Atom>
			<Atom name="C3'" type="329"></Atom>
			<Atom name="C4" type="290"></Atom>
			<Atom name="C4'" type="328"></Atom>
			<Atom name="C5" type="289"></Atom>
			<Atom name="C5'" type="337"></Atom>
			<Atom name="C6" type="291"></Atom>
			<Atom name="C7" type="288"></Atom>
			<Atom name="H1'" type="334"></Atom>
			<Atom name="H2'" type="333"></Atom>
			<Atom name="H2''" type="333"></Atom>
			<Atom name="H3" type="299"></Atom>
			<Atom name="H3'" type="335"></Atom>
			<Atom name="H3T" type="339"></Atom>
			<Atom name="H4'" type="336"></Atom>
			<Atom name="H5'" type="340"></Atom>
			<Atom name="H5''" type="340"></Atom>
			<Atom name="H6" type="297"></Atom>
			<Atom name="H71" type="295"></Atom>
			<Atom name="H72" type="295"></Atom>
			<Atom name="H73" type="295"></Atom>
			<Atom name="N1" type="292"></Atom>
			<Atom name="N3" type="293"></Atom>
			<Atom name="O1P" type="344"></Atom>
			<Atom name="O2" type="296"></Atom>
			<Atom name="O2P" type="344"></Atom>
			<Atom name="O3'" type="347"></Atom>
			<Atom name="O4" type="298"></Atom>
			<Atom name="O4'" type="332"></Atom>
			<Atom name="O5'" type="341"></Atom>
			<Atom name="P" type="343"></Atom>
			<Bond from="0" to="30"></Bond>
			<Bond from="0" to="10"></Bond>
			<Bond from="0" to="23"></Bond>
			<Bond from="0" to="2"></Bond>
			<Bond from="1" to="23"></Bond>
			<Bond from="1" to="24"></Bond>
			<Bond from="1" to="26"></Bond>
			<Bond from="2" to="3"></Bond>
			<Bond from="2" to="11"></Bond>
			<Bond from="2" to="12"></Bond>
			<Bond from="3" to="5"></Bond>
			<Bond from="3" to="14"></Bond>
			<Bond from="3" to="28"></Bond>
			<Bond from="4" to="6"></Bond>
			<Bond from="4" to="29"></Bond>
			<Bond from="4" to="24"></Bond>
			<Bond from="5" to="7"></Bond>
			<Bond from="5" to="16"></Bond>
			<Bond from="5" to="30"></Bond>
			<Bond from="6" to="8"></Bond>
			<Bond from="6" to="9"></Bond>
			<Bond from="7" to="31"></Bond>
			<Bond from="7" to="17"></Bond>
			<Bond from="7" to="18"></Bond>
			<Bond from="8" to="23"></Bond>
			<Bond from="8" to="19"></Bond>
			<Bond from="9" to="20"></Bond>
			<Bond from="9" to="21"></Bond>
			<Bond from="9" to="22"></Bond>
			<Bond from="13" to="24"></Bond>
			<Bond from="15" to="28"></Bond>
			<Bond from="25" to="32"></Bond>
			<Bond from="27" to="32"></Bond>
			<Bond from="31" to="32"></Bond>
			<ExternalBond from="32"></ExternalBond>
		</Residue>
		<Residue name="DT5">
			<Atom name="C1'" type="331"></Atom>
			<Atom name="C2" type="294"></Atom>
			<Atom name="C2'" type="330"></Atom>
			<Atom name="C3'" type="329"></Atom>
			<Atom name="C4" type="290"></Atom>
			<Atom name="C4'" type="328"></Atom>
			<Atom name="C5" type="289"></Atom>
			<Atom name="C5'" type="337"></Atom>
			<Atom name="C6" type="291"></Atom>
			<Atom name="C7" type="288"></Atom>
			<Atom name="H1'" type="334"></Atom>
			<Atom name="H2'" type="333"></Atom>
			<Atom name="H2''" type="333"></Atom>
			<Atom name="H3" type="299"></Atom>
			<Atom name="H3'" type="335"></Atom>
			<Atom name="H4'" type="336"></Atom>
			<Atom name="H5'" type="340"></Atom>
			<Atom name="H5''" type="340"></Atom>
			<Atom name="H5T" type="342"></Atom>
			<Atom name="H6" type="297"></Atom>
			<Atom name="H71" type="295"></Atom>
			<Atom name="H72" type="295"></Atom>
			<Atom name="H73" type="295"></Atom>
			<Atom name="N1" type="292"></Atom>
			<Atom name="N3" type="293"></Atom>
			<Atom name="O2" type="296"></Atom>
			<Atom name="O3'" type="338"></Atom>
			<Atom name="O4" type="298"></Atom>
			<Atom name="O4'" type="332"></Atom>
			<Atom name="O5'" type="348"></Atom>
			<Bond from="0" to="28"></Bond>
			<Bond from="0" to="10"></Bond>
			<Bond from="0" to="23"></Bond>
			<Bond from="0" to="2"></Bond>
			<Bond from="1" to="23"></Bond>
			<Bond from="1" to="24"></Bond>
			<Bond from="1" to="25"></Bond>
			<Bond from="2" to="3"></Bond>
			<Bond from="2" to="11"></Bond>
			<Bond from="2" to="12"></Bond>
			<Bond from="3" to="5"></Bond>
			<Bond from="3" to="14"></Bond>
			<Bond from="3" to="26"></Bond>
			<Bond from="4" to="6"></Bond>
			<Bond from="4" to="27"></Bond>
			<Bond from="4" to="24"></Bond>
			<Bond from="5" to="7"></Bond>
			<Bond from="5" to="15"></Bond>
			<Bond from="5" to="28"></Bond>
			<Bond from="6" to="8"></Bond>
			<Bond from="6" to="9"></Bond>
			<Bond from="7" to="29"></Bond>
			<Bond from="7" to="16"></Bond>
			<Bond from="7" to="17"></Bond>
			<Bond from="8" to="23"></Bond>
			<Bond from="8" to="19"></Bond>
			<Bond from="9" to="20"></Bond>
			<Bond from="9" to="21"></Bond>
			<Bond from="9" to="22"></Bond>
			<Bond from="13" to="24"></Bond>
			<Bond from="18" to="29"></Bond>
			<ExternalBond from="26"></ExternalBond>
		</Residue>
		<Residue name="DTN">
			<Atom name="C1'" type="331"></Atom>
			<Atom name="C2" type="294"></Atom>
			<Atom name="C2'" type="330"></Atom>
			<Atom name="C3'" type="329"></Atom>
			<Atom name="C4" type="290"></Atom>
			<Atom name="C4'" type="328"></Atom>
			<Atom name="C5" type="289"></Atom>
			<Atom name="C5'" type="337"></Atom>
			<Atom name="C6" type="291"></Atom>
			<Atom name="C7" type="288"></Atom>
			<Atom name="H1'" type="334"></Atom>
			<Atom name="H2'" type="333"></Atom>
			<Atom name="H2''" type="333"></Atom>
			<Atom name="H3" type="299"></Atom>
			<Atom name="H3'" type="335"></Atom>
			<Atom name="H3T" type="339"></Atom>
			<Atom name="H4'" type="336"></Atom>
			<Atom name="H5'" type="340"></Atom>
			<Atom name="H5''" type="340"></Atom>
			<Atom name="H5T" type="342"></Atom>
			<Atom name="H6" type="297"></Atom>
			<Atom name="H71" type="295"></Atom>
			<Atom name="H72" type="295"></Atom>
			<Atom name="H73" type="295"></Atom>
			<Atom name="N1" type="292"></Atom>
			<Atom name="N3" type="293"></Atom>
			<Atom name="O2" type="296"></Atom>
			<Atom name="O3'" type="347"></Atom>
			<Atom name="O4" type="298"></Atom>
			<Atom name="O4'" type="332"></Atom>
			<Atom name="O5'" type="348"></Atom>
			<Bond from="0" to="29"></Bond>
			<Bond from="0" to="10"></Bond>
			<Bond from="0" to="24"></Bond>
			<Bond from="0" to="2"></Bond>
			<Bond from="1" to="24"></Bond>
			<Bond from="1" to="25"></Bond>
			<Bond from="1" to="26"></Bond>
			<Bond from="2" to="3"></Bond>
			<Bond from="2" to="11"></Bond>
			<Bond from="2" to="12"></Bond>
			<Bond from="3" to="5"></Bond>
			<Bond from="3" to="14"></Bond>
			<Bond from="3" to="27"></Bond>
			<Bond from="4" to="6"></Bond>
			<Bond from="4" to="28"></Bond>
			<Bond from="4" to="25"></Bond>
			<Bond from="5" to="7"></Bond>
			<Bond from="5" to="16"></Bond>
			<Bond from="5" to="29"></Bond>
			<Bond from="6" to="8"></Bond>
			<Bond from="6" to="9"></Bond>
			<Bond from="7" to="30"></Bond>
			<Bond from="7" to="17"></Bond>
			<Bond from="7" to="18"></Bond>
			<Bond from="8" to="24"></Bond>
			<Bond from="8" to="20"></Bond>
			<Bond from="9" to="21"></Bond>
			<Bond from="9" to="22"></Bond>
			<Bond from="9" to="23"></Bond>
			<Bond from="13" to="25"></Bond>
			<Bond from="15" to="27"></Bond>
			<Bond from="19" to="30"></Bond>
		</Residue>
		<Residue name="GLH">
			<Atom name="C" type="9"></Atom>
			<Atom name="CA" type="8"></Atom>
			<Atom name="CB" type="159"></Atom>
			<Atom name="CD" type="163"></Atom>
			<Atom name="CG" type="161"></Atom>
			<Atom name="H" type="10"></Atom>
			<Atom name="HA" type="12"></Atom>
			<Atom name="HB2" type="160"></Atom>
			<Atom name="HB3" type="160"></Atom>
			<Atom name="HE2" type="166"></Atom>
			<Atom name="HG2" type="162"></Atom>
			<Atom name="HG3" type="162"></Atom>
			<Atom name="N" type="7"></Atom>
			<Atom name="O" type="11"></Atom>
			<Atom name="OE1" type="164"></Atom>
			<Atom name="OE2" type="165"></Atom>
			<Bond from="0" to="1"></Bond>
			<Bond from="0" to="13"></Bond>
			<Bond from="1" to="2"></Bond>
			<Bond from="1" to="6"></Bond>
			<Bond from="1" to="12"></Bond>
			<Bond from="2" to="4"></Bond>
			<Bond from="2" to="8"></Bond>
			<Bond from="2" to="7"></Bond>
			<Bond from="3" to="4"></Bond>
			<Bond from="3" to="15"></Bond>
			<Bond from="3" to="14"></Bond>
			<Bond from="4" to="10"></Bond>
			<Bond from="4" to="11"></Bond>
			<Bond from="5" to="12"></Bond>
			<Bond from="9" to="15"></Bond>
			<ExternalBond from="12"></ExternalBond>
			<ExternalBond from="0"></ExternalBond>
		</Residue>
		<Residue name="GLN">
			<Atom name="C" type="9"></Atom>
			<Atom name="CA" type="8"></Atom>
			<Atom name="CB" type="167"></Atom>
			<Atom name="CD" type="171"></Atom>
			<Atom name="CG" type="169"></Atom>
			<Atom name="H" type="10"></Atom>
			<Atom name="HA" type="12"></Atom>
			<Atom name="HB2" type="168"></Atom>
			<Atom name="HB3" type="168"></Atom>
			<Atom name="HE21" type="174"></Atom>
			<Atom name="HE22" type="174"></Atom>
			<Atom name="HG2" type="170"></Atom>
			<Atom name="HG3" type="170"></Atom>
			<Atom name="N" type="7"></Atom>
			<Atom name="NE2" type="173"></Atom>
			<Atom name="O" type="11"></Atom>
			<Atom name="OE1" type="172"></Atom>
			<Bond from="0" to="1"></Bond>
			<Bond from="0" to="15"></Bond>
			<Bond from="1" to="2"></Bond>
			<Bond from="1" to="6"></Bond>
			<Bond from="1" to="13"></Bond>
			<Bond from="2" to="4"></Bond>
			<Bond from="2" to="8"></Bond>
			<Bond from="2" to="7"></Bond>
			<Bond from="3" to="4"></Bond>
			<Bond from="3" to="14"></Bond>
			<Bond from="3" to="16"></Bond>
			<Bond from="4" to="11"></Bond>
			<Bond from="4" to="12"></Bond>
			<Bond from="5" to="13"></Bond>
			<Bond from="9" to="14"></Bond>
			<Bond from="10" to="14"></Bond>
			<ExternalBond from="13"></ExternalBond>
			<ExternalBond from="0"></ExternalBond>
		</Residue>
		<Residue name="GLU">
			<Atom name="C" type="9"></Atom>
			<Atom name="CA" type="8"></Atom>
			<Atom name="CB" type="153"></Atom>
			<Atom name="CD" type="157"></Atom>
			<Atom name="CG" type="155"></Atom>
			<Atom name="H" type="10"></Atom>
			<Atom name="HA" type="12"></Atom>
			<Atom name="HB2" type="154"></Atom>
			<Atom name="HB3" type="154"></Atom>
			<Atom name="HG2" type="156"></Atom>
			<Atom name="HG3" type="156"></Atom>
			<Atom name="N" type="7"></Atom>
			<Atom name="O" type="11"></Atom>
			<Atom name="OE1" type="158"></Atom>
			<Atom name="OE2" type="158"></Atom>
			<Bond from="0" to="1"></Bond>
			<Bond from="0" to="12"></Bond>
			<Bond from="1" to="2"></Bond>
			<Bond from="1" to="6"></Bond>
			<Bond from="1" to="11"></Bond>
			<Bond from="2" to="4"></Bond>
			<Bond from="2" to="8"></Bond>
			<Bond from="2" to="7"></Bond>
			<Bond from="3" to="4"></Bond>
			<Bond from="3" to="14"></Bond>
			<Bond from="3" to="13"></Bond>
			<Bond from="4" to="9"></Bond>
			<Bond from="4" to="10"></Bond>
			<Bond from="5" to="11"></Bond>
			<ExternalBond from="11"></ExternalBond>
			<ExternalBond from="0"></ExternalBond>
		</Residue>
		<Residue name="GLY">
			<Atom name="C" type="3"></Atom>
			<Atom name="CA" type="2"></Atom>
			<Atom name="H" type="4"></Atom>
			<Atom name="HA2" type="6"></Atom>
			<Atom name="HA3" type="6"></Atom>
			<Atom name="N" type="1"></Atom>
			<Atom name="O" type="5"></Atom>
			<Bond from="0" to="1"></Bond>
			<Bond from="0" to="6"></Bond>
			<Bond from="1" to="4"></Bond>
			<Bond from="1" to="3"></Bond>
			<Bond from="1" to="5"></Bond>
			<Bond from="2" to="5"></Bond>
			<ExternalBond from="5"></ExternalBond>
			<ExternalBond from="0"></ExternalBond>
		</Residue>
		<Residue name="HID">
			<Atom name="C" type="9"></Atom>
			<Atom name="CA" type="8"></Atom>
			<Atom name="CB" type="117"></Atom>
			<Atom name="CD2" type="122"></Atom>
			<Atom name="CE1" type="124"></Atom>
			<Atom name="CG" type="119"></Atom>
			<Atom name="H" type="10"></Atom>
			<Atom name="HA" type="12"></Atom>
			<Atom name="HB2" type="118"></Atom>
			<Atom name="HB3" type="118"></Atom>
			<Atom name="HD1" type="121"></Atom>
			<Atom name="HD2" type="123"></Atom>
			<Atom name="HE1" type="125"></Atom>
			<Atom name="N" type="7"></Atom>
			<Atom name="ND1" type="120"></Atom>
			<Atom name="NE2" type="126"></Atom>
			<Atom name="O" type="11"></Atom>
			<Bond from="0" to="1"></Bond>
			<Bond from="0" to="16"></Bond>
			<Bond from="1" to="2"></Bond>
			<Bond from="1" to="7"></Bond>
			<Bond from="1" to="13"></Bond>
			<Bond from="2" to="5"></Bond>
			<Bond from="2" to="9"></Bond>
			<Bond from="2" to="8"></Bond>
			<Bond from="3" to="5"></Bond>
			<Bond from="3" to="15"></Bond>
			<Bond from="3" to="11"></Bond>
			<Bond from="4" to="15"></Bond>
			<Bond from="4" to="14"></Bond>
			<Bond from="4" to="12"></Bond>
			<Bond from="5" to="14"></Bond>
			<Bond from="6" to="13"></Bond>
			<Bond from="10" to="14"></Bond>
			<ExternalBond from="13"></ExternalBond>
			<ExternalBond from="0"></ExternalBond>
		</Residue>
		<Residue name="HIE">
			<Atom name="C" type="9"></Atom>
			<Atom name="CA" type="8"></Atom>
			<Atom name="CB" type="127"></Atom>
			<Atom name="CD2" type="131"></Atom>
			<Atom name="CE1" type="133"></Atom>
			<Atom name="CG" type="129"></Atom>
			<Atom name="H" type="10"></Atom>
			<Atom name="HA" type="12"></Atom>
			<Atom name="HB2" type="128"></Atom>
			<Atom name="HB3" type="128"></Atom>
			<Atom name="HD2" type="132"></Atom>
			<Atom name="HE1" type="134"></Atom>
			<Atom name="HE2" type="136"></Atom>
			<Atom name="N" type="7"></Atom>
			<Atom name="ND1" type="130"></Atom>
			<Atom name="NE2" type="135"></Atom>
			<Atom name="O" type="11"></Atom>
			<Bond from="0" to="1"></Bond>
			<Bond from="0" to="16"></Bond>
			<Bond from="1" to="2"></Bond>
			<Bond from="1" to="7"></Bond>
			<Bond from="1" to="13"></Bond>
			<Bond from="2" to="5"></Bond>
			<Bond from="2" to="9"></Bond>
			<Bond from="2" to="8"></Bond>
			<Bond from="3" to="5"></Bond>
			<Bond from="3" to="15"></Bond>
			<Bond from="3" to="10"></Bond>
			<Bond from="4" to="15"></Bond>
			<Bond from="4" to="14"></Bond>
			<Bond from="4" to="11"></Bond>
			<Bond from="5" to="14"></Bond>
			<Bond from="6" to="13"></Bond>
			<Bond from="12" to="15"></Bond>
			<ExternalBond from="13"></ExternalBond>
			<ExternalBond from="0"></ExternalBond>
		</Residue>
		<Residue name="HIS">
			<Atom name="C" type="9"></Atom>
			<Atom name="CA" type="8"></Atom>
			<Atom name="CB" type="106"></Atom>
			<Atom name="CD2" type="111"></Atom>
			<Atom name="CE1" type="113"></Atom>
			<Atom name="CG" type="108"></Atom>
			<Atom name="H" type="10"></Atom>
			<Atom name="HA" type="12"></Atom>
			<Atom name="HB2" type="107"></Atom>
			<Atom name="HB3" type="107"></Atom>
			<Atom name="HD1" type="110"></Atom>
			<Atom name="HD2" type="112"></Atom>
			<Atom name="HE1" type="114"></Atom>
			<Atom name="HE2" type="116"></Atom>
			<Atom name="N" type="7"></Atom>
			<Atom name="ND1" type="109"></Atom>
			<Atom name="NE2" type="115"></Atom>
			<Atom name="O" type="11"></Atom>
			<Bond from="0" to="1"></Bond>
			<Bond from="0" to="17"></Bond>
			<Bond from="1" to="2"></Bond>
			<Bond from="1" to="7"></Bond>
			<Bond from="1" to="14"></Bond>
			<Bond from="2" to="5"></Bond>
			<Bond from="2" to="9"></Bond>
			<Bond from="2" to="8"></Bond>
			<Bond from="3" to="5"></Bond>
			<Bond from="3" to="16"></Bond>
			<Bond from="3" to="11"></Bond>
			<Bond from="4" to="16"></Bond>
			<Bond from="4" to="15"></Bond>
			<Bond from="4" to="12"></Bond>
			<Bond from="5" to="15"></Bond>
			<Bond from="6" to="14"></Bond>
			<Bond from="10" to="15"></Bond>
			<Bond from="13" to="16"></Bond>
			<ExternalBond from="14"></ExternalBond>
			<ExternalBond from="0"></ExternalBond>
		</Residue>
		<Residue name="HOH" rigidWater="false">
			<Atom name="H1" type="350"></Atom>
			<Atom name="H2" type="350"></Atom>
			<Atom name="O" type="349"></Atom>
			<Bond from="0" to="2"></Bond>
			<Bond from="1" to="2"></Bond>
		</Residue>
		<Residue name="ILE">
			<Atom name="C" type="9"></Atom>
			<Atom name="CA" type="8"></Atom>
			<Atom name="CB" type="25"></Atom>
			<Atom name="CD1" type="31"></Atom>
			<Atom name="CG1" type="27"></Atom>
			<Atom name="CG2" type="29"></Atom>
			<Atom name="H" type="10"></Atom>
			<Atom name="HA" type="12"></Atom>
			<Atom name="HB" type="26"></Atom>
			<Atom name="HD11" type="32"></Atom>
			<Atom name="HD12" type="32"></Atom>
			<Atom name="HD13" type="32"></Atom>
			<Atom name="HG12" type="28"></Atom>
			<Atom name="HG13" type="28"></Atom>
			<Atom name="HG21" type="30"></Atom>
			<Atom name="HG22" type="30"></Atom>
			<Atom name="HG23" type="30"></Atom>
			<Atom name="N" type="7"></Atom>
			<Atom name="O" type="11"></Atom>
			<Bond from="0" to="1"></Bond>
			<Bond from="0" to="18"></Bond>
			<Bond from="1" to="2"></Bond>
			<Bond from="1" to="7"></Bond>
			<Bond from="1" to="17"></Bond>
			<Bond from="2" to="4"></Bond>
			<Bond from="2" to="8"></Bond>
			<Bond from="2" to="5"></Bond>
			<Bond from="3" to="4"></Bond>
			<Bond from="3" to="10"></Bond>
			<Bond from="3" to="9"></Bond>
			<Bond from="3" to="11"></Bond>
			<Bond from="4" to="12"></Bond>
			<Bond from="4" to="13"></Bond>
			<Bond from="5" to="14"></Bond>
			<Bond from="5" to="16"></Bond>
			<Bond from="5" to="15"></Bond>
			<Bond from="6" to="17"></Bond>
			<ExternalBond from="17"></ExternalBond>
			<ExternalBond from="0"></ExternalBond>
		</Residue>
		<Residue name="LEU">
			<Atom name="C" type="9"></Atom>
			<Atom name="CA" type="8"></Atom>
			<Atom name="CB" type="19"></Atom>
			<Atom name="CD1" type="23"></Atom>
			<Atom name="CD2" type="23"></Atom>
			<Atom name="CG" type="21"></Atom>
			<Atom name="H" type="10"></Atom>
			<Atom name="HA" type="12"></Atom>
			<Atom name="HB2" type="20"></Atom>
			<Atom name="HB3" type="20"></Atom>
			<Atom name="HD11" type="24"></Atom>
			<Atom name="HD12" type="24"></Atom>
			<Atom name="HD13" type="24"></Atom>
			<Atom name="HD21" type="24"></Atom>
			<Atom name="HD22" type="24"></Atom>
			<Atom name="HD23" type="24"></Atom>
			<Atom name="HG" type="22"></Atom>
			<Atom name="N" type="7"></Atom>
			<Atom name="O" type="11"></Atom>
			<Bond from="0" to="1"></Bond>
			<Bond from="0" to="18"></Bond>
			<Bond from="1" to="2"></Bond>
			<Bond from="1" to="7"></Bond>
			<Bond from="1" to="17"></Bond>
			<Bond from="2" to="5"></Bond>
			<Bond from="2" to="9"></Bond>
			<Bond from="2" to="8"></Bond>
			<Bond from="3" to="5"></Bond>
			<Bond from="3" to="12"></Bond>
			<Bond from="3" to="11"></Bond>
			<Bond from="3" to="10"></Bond>
			<Bond from="4" to="5"></Bond>
			<Bond from="4" to="14"></Bond>
			<Bond from="4" to="15"></Bond>
			<Bond from="4" to="13"></Bond>
			<Bond from="5" to="16"></Bond>
			<Bond from="6" to="17"></Bond>
			<ExternalBond from="17"></ExternalBond>
			<ExternalBond from="0"></ExternalBond>
		</Residue>
		<Residue name="LYD">
			<Atom name="C" type="9"></Atom>
			<Atom name="CA" type="8"></Atom>
			<Atom name="CB" type="192"></Atom>
			<Atom name="CD" type="196"></Atom>
			<Atom name="CE" type="198"></Atom>
			<Atom name="CG" type="194"></Atom>
			<Atom name="H" type="10"></Atom>
			<Atom name="HA" type="12"></Atom>
			<Atom name="HB2" type="193"></Atom>
			<Atom name="HB3" type="193"></Atom>
			<Atom name="HD2" type="197"></Atom>
			<Atom name="HD3" type="197"></Atom>
			<Atom name="HE2" type="199"></Atom>
			<Atom name="HE3" type="199"></Atom>
			<Atom name="HG2" type="195"></Atom>
			<Atom name="HG3" type="195"></Atom>
			<Atom name="HZ1" type="201"></Atom>
			<Atom name="HZ2" type="201"></Atom>
			<Atom name="N" type="7"></Atom>
			<Atom name="NZ" type="200"></Atom>
			<Atom name="O" type="11"></Atom>
			<Bond from="0" to="1"></Bond>
			<Bond from="0" to="20"></Bond>
			<Bond from="1" to="2"></Bond>
			<Bond from="1" to="7"></Bond>
			<Bond from="1" to="18"></Bond>
			<Bond from="2" to="5"></Bond>
			<Bond from="2" to="9"></Bond>
			<Bond from="2" to="8"></Bond>
			<Bond from="3" to="5"></Bond>
			<Bond from="3" to="11"></Bond>
			<Bond from="3" to="10"></Bond>
			<Bond from="3" to="4"></Bond>
			<Bond from="4" to="19"></Bond>
			<Bond from="4" to="12"></Bond>
			<Bond from="4" to="13"></Bond>
			<Bond from="5" to="14"></Bond>
			<Bond from="5" to="15"></Bond>
			<Bond from="6" to="18"></Bond>
			<Bond from="16" to="19"></Bond>
			<Bond from="17" to="19"></Bond>
			<ExternalBond from="18"></ExternalBond>
			<ExternalBond from="0"></ExternalBond>
		</Residue>
		<Residue name="LYS">
			<Atom name="C" type="9"></Atom>
			<Atom name="CA" type="8"></Atom>
			<Atom name="CB" type="182"></Atom>
			<Atom name="CD" type="186"></Atom>
			<Atom name="CE" type="188"></Atom>
			<Atom name="CG" type="184"></Atom>
			<Atom name="H" type="10"></Atom>
			<Atom name="HA" type="12"></Atom>
			<Atom name="HB2" type="183"></Atom>
			<Atom name="HB3" type="183"></Atom>
			<Atom name="HD2" type="187"></Atom>
			<Atom name="HD3" type="187"></Atom>
			<Atom name="HE2" type="189"></Atom>
			<Atom name="HE3" type="189"></Atom>
			<Atom name="HG2" type="185"></Atom>
			<Atom name="HG3" type="185"></Atom>
			<Atom name="HZ1" type="191"></Atom>
			<Atom name="HZ2" type="191"></Atom>
			<Atom name="HZ3" type="191"></Atom>
			<Atom name="N" type="7"></Atom>
			<Atom name="NZ" type="190"></Atom>
			<Atom name="O" type="11"></Atom>
			<Bond from="0" to="1"></Bond>
			<Bond from="0" to="21"></Bond>
			<Bond from="1" to="2"></Bond>
			<Bond from="1" to="7"></Bond>
			<Bond from="1" to="19"></Bond>
			<Bond from="2" to="5"></Bond>
			<Bond from="2" to="9"></Bond>
			<Bond from="2" to="8"></Bond>
			<Bond from="3" to="5"></Bond>
			<Bond from="3" to="11"></Bond>
			<Bond from="3" to="10"></Bond>
			<Bond from="3" to="4"></Bond>
			<Bond from="4" to="20"></Bond>
			<Bond from="4" to="12"></Bond>
			<Bond from="4" to="13"></Bond>
			<Bond from="5" to="14"></Bond>
			<Bond from="5" to="15"></Bond>
			<Bond from="6" to="19"></Bond>
			<Bond from="16" to="20"></Bond>
			<Bond from="17" to="20"></Bond>
			<Bond from="18" to="20"></Bond>
			<ExternalBond from="19"></ExternalBond>
			<ExternalBond from="0"></ExternalBond>
		</Residue>
		<Residue name="MET">
			<Atom name="C" type="9"></Atom>
			<Atom name="CA" type="8"></Atom>
			<Atom name="CB" type="175"></Atom>
			<Atom name="CE" type="180"></Atom>
			<Atom name="CG" type="177"></Atom>
			<Atom name="H" type="10"></Atom>
			<Atom name="HA" type="12"></Atom>
			<Atom name="HB2" type="176"></Atom>
			<Atom name="HB3" type="176"></Atom>
			<Atom name="HE1" type="181"></Atom>
			<Atom name="HE2" type="181"></Atom>
			<Atom name="HE3" type="181"></Atom>
			<Atom name="HG2" type="178"></Atom>
			<Atom name="HG3" type="178"></Atom>
			<Atom name="N" type="7"></Atom>
			<Atom name="O" type="11"></Atom>
			<Atom name="SD" type="179"></Atom>
			<Bond from="0" to="1"></Bond>
			<Bond from="0" to="15"></Bond>
			<Bond from="1" to="2"></Bond>
			<Bond from="1" to="6"></Bond>
			<Bond from="1" to="14"></Bond>
			<Bond from="2" to="4"></Bond>
			<Bond from="2" to="8"></Bond>
			<Bond from="2" to="7"></Bond>
			<Bond from="3" to="16"></Bond>
			<Bond from="3" to="9"></Bond>
			<Bond from="3" to="10"></Bond>
			<Bond from="3" to="11"></Bond>
			<Bond from="4" to="12"></Bond>
			<Bond from="4" to="13"></Bond>
			<Bond from="4" to="16"></Bond>
			<Bond from="5" to="14"></Bond>
			<ExternalBond from="14"></ExternalBond>
			<ExternalBond from="0"></ExternalBond>
		</Residue>
		<Residue name="NALA">
			<Atom name="C" type="9"></Atom>
			<Atom name="CA" type="8"></Atom>
			<Atom name="CB" type="13"></Atom>
			<Atom name="H" type="232"></Atom>
			<Atom name="H2" type="232"></Atom>
			<Atom name="H3" type="232"></Atom>
			<Atom name="HA" type="12"></Atom>
			<Atom name="HB1" type="14"></Atom>
			<Atom name="HB2" type="14"></Atom>
			<Atom name="HB3" type="14"></Atom>
			<Atom name="N" type="231"></Atom>
			<Atom name="O" type="11"></Atom>
			<Bond from="0" to="1"></Bond>
			<Bond from="0" to="11"></Bond>
			<Bond from="1" to="2"></Bond>
			<Bond from="1" to="6"></Bond>
			<Bond from="1" to="10"></Bond>
			<Bond from="2" to="7"></Bond>
			<Bond from="2" to="9"></Bond>
			<Bond from="2" to="8"></Bond>
			<Bond from="3" to="10"></Bond>
			<Bond from="4" to="10"></Bond>
			<Bond from="5" to="10"></Bond>
			<ExternalBond from="0"></ExternalBond>
		</Residue>
		<Residue name="NARG">
			<Atom name="C" type="9"></Atom>
			<Atom name="CA" type="8"></Atom>
			<Atom name="CB" type="202"></Atom>
			<Atom name="CD" type="206"></Atom>
			<Atom name="CG" type="204"></Atom>
			<Atom name="CZ" type="210"></Atom>
			<Atom name="H" type="232"></Atom>
			<Atom name="H2" type="232"></Atom>
			<Atom name="H3" type="232"></Atom>
			<Atom name="HA" type="12"></Atom>
			<Atom name="HB2" type="203"></Atom>
			<Atom name="HB3" type="203"></Atom>
			<Atom name="HD2" type="207"></Atom>
			<Atom name="HD3" type="207"></Atom>
			<Atom name="HE" type="209"></Atom>
			<Atom name="HG2" type="205"></Atom>
			<Atom name="HG3" type="205"></Atom>
			<Atom name="HH11" type="212"></Atom>
			<Atom name="HH12" type="212"></Atom>
			<Atom name="HH21" type="212"></Atom>
			<Atom name="HH22" type="212"></Atom>
			<Atom name="N" type="231"></Atom>
			<Atom name="NE" type="208"></Atom>
			<Atom name="NH1" type="211"></Atom>
			<Atom name="NH2" type="211"></Atom>
			<Atom name="O" type="11"></Atom>
			<Bond from="0" to="1"></Bond>
			<Bond from="0" to="25"></Bond>
			<Bond from="1" to="2"></Bond>
			<Bond from="1" to="9"></Bond>
			<Bond from="1" to="21"></Bond>
			<Bond from="2" to="4"></Bond>
			<Bond from="2" to="11"></Bond>
			<Bond from="2" to="10"></Bond>
			<Bond from="3" to="4"></Bond>
			<Bond from="3" to="13"></Bond>
			<Bond from="3" to="22"></Bond>
			<Bond from="3" to="12"></Bond>
			<Bond from="4" to="15"></Bond>
			<Bond from="4" to="16"></Bond>
			<Bond from="5" to="22"></Bond>
			<Bond from="5" to="23"></Bond>
			<Bond from="5" to="24"></Bond>
			<Bond from="6" to="21"></Bond>
			<Bond from="7" to="21"></Bond>
			<Bond from="8" to="21"></Bond>
			<Bond from="14" to="22"></Bond>
			<Bond from="17" to="23"></Bond>
			<Bond from="18" to="23"></Bond>
			<Bond from="19" to="24"></Bond>
			<Bond from="20" to="24"></Bond>
			<ExternalBond from="0"></ExternalBond>
		</Residue>
		<Residue name="NASH">
			<Atom name="C" type="9"></Atom>
			<Atom name="CA" type="8"></Atom>
			<Atom name="CB" type="141"></Atom>
			<Atom name="CG" type="143"></Atom>
			<Atom name="H" type="10"></Atom>
			<Atom name="H2" type="10"></Atom>
			<Atom name="H3" type="10"></Atom>
			<Atom name="HA" type="12"></Atom>
			<Atom name="HB2" type="142"></Atom>
			<Atom name="HB3" type="142"></Atom>
			<Atom name="HD2" type="146"></Atom>
			<Atom name="N" type="7"></Atom>
			<Atom name="O" type="11"></Atom>
			<Atom name="OD1" type="144"></Atom>
			<Atom name="OD2" type="145"></Atom>
			<Bond from="0" to="1"></Bond>
			<Bond from="0" to="12"></Bond>
			<Bond from="1" to="2"></Bond>
			<Bond from="1" to="7"></Bond>
			<Bond from="1" to="11"></Bond>
			<Bond from="2" to="3"></Bond>
			<Bond from="2" to="9"></Bond>
			<Bond from="2" to="8"></Bond>
			<Bond from="3" to="14"></Bond>
			<Bond from="3" to="13"></Bond>
			<Bond from="4" to="11"></Bond>
			<Bond from="5" to="11"></Bond>
			<Bond from="6" to="11"></Bond>
			<Bond from="10" to="14"></Bond>
			<ExternalBond from="0"></ExternalBond>
		</Residue>
		<Residue name="NASN">
			<Atom name="C" type="9"></Atom>
			<Atom name="CA" type="8"></Atom>
			<Atom name="CB" type="147"></Atom>
			<Atom name="CG" type="149"></Atom>
			<Atom name="H" type="232"></Atom>
			<Atom name="H2" type="232"></Atom>
			<Atom name="H3" type="232"></Atom>
			<Atom name="HA" type="12"></Atom>
			<Atom name="HB2" type="148"></Atom>
			<Atom name="HB3" type="148"></Atom>
			<Atom name="HD21" type="152"></Atom>
			<Atom name="HD22" type="152"></Atom>
			<Atom name="N" type="231"></Atom>
			<Atom name="ND2" type="151"></Atom>
			<Atom name="O" type="11"></Atom>
			<Atom name="OD1" type="150"></Atom>
			<Bond from="0" to="1"></Bond>
			<Bond from="0" to="14"></Bond>
			<Bond from="1" to="2"></Bond>
			<Bond from="1" to="7"></Bond>
			<Bond from="1" to="12"></Bond>
			<Bond from="2" to="3"></Bond>
			<Bond from="2" to="9"></Bond>
			<Bond from="2" to="8"></Bond>
			<Bond from="3" to="13"></Bond>
			<Bond from="3" to="15"></Bond>
			<Bond from="4" to="12"></Bond>
			<Bond from="5" to="12"></Bond>
			<Bond from="6" to="12"></Bond>
			<Bond from="10" to="13"></Bond>
			<Bond from="11" to="13"></Bond>
			<ExternalBond from="0"></ExternalBond>
		</Residue>
		<Residue name="NASP">
			<Atom name="C" type="9"></Atom>
			<Atom name="CA" type="8"></Atom>
			<Atom name="CB" type="137"></Atom>
			<Atom name="CG" type="139"></Atom>
			<Atom name="H" type="232"></Atom>
			<Atom name="H2" type="232"></Atom>
			<Atom name="H3" type="232"></Atom>
			<Atom name="HA" type="12"></Atom>
			<Atom name="HB2" type="138"></Atom>
			<Atom name="HB3" type="138"></Atom>
			<Atom name="N" type="231"></Atom>
			<Atom name="O" type="11"></Atom>
			<Atom name="OD1" type="140"></Atom>
			<Atom name="OD2" type="140"></Atom>
			<Bond from="0" to="1"></Bond>
			<Bond from="0" to="11"></Bond>
			<Bond from="1" to="2"></Bond>
			<Bond from="1" to="7"></Bond>
			<Bond from="1" to="10"></Bond>
			<Bond from="2" to="3"></Bond>
			<Bond from="2" to="9"></Bond>
			<Bond from="2" to="8"></Bond>
			<Bond from="3" to="13"></Bond>
			<Bond from="3" to="12"></Bond>
			<Bond from="4" to="10"></Bond>
			<Bond from="5" to="10"></Bond>
			<Bond from="6" to="10"></Bond>
			<ExternalBond from="0"></ExternalBond>
		</Residue>
		<Residue name="NCYD">
			<Atom name="C" type="9"></Atom>
			<Atom name="CA" type="48"></Atom>
			<Atom name="CB" type="43"></Atom>
			<Atom name="H" type="10"></Atom>
			<Atom name="H2" type="10"></Atom>
			<Atom name="H3" type="10"></Atom>
			<Atom name="HA" type="12"></Atom>
			<Atom name="HB2" type="44"></Atom>
			<Atom name="HB3" type="44"></Atom>
			<Atom name="N" type="7"></Atom>
			<Atom name="O" type="11"></Atom>
			<Atom name="SG" type="49"></Atom>
			<Bond from="0" to="1"></Bond>
			<Bond from="0" to="10"></Bond>
			<Bond from="1" to="2"></Bond>
			<Bond from="1" to="6"></Bond>
			<Bond from="1" to="9"></Bond>
			<Bond from="2" to="11"></Bond>
			<Bond from="2" to="8"></Bond>
			<Bond from="2" to="7"></Bond>
			<Bond from="3" to="9"></Bond>
			<Bond from="4" to="9"></Bond>
			<Bond from="5" to="9"></Bond>
			<ExternalBond from="0"></ExternalBond>
		</Residue>
		<Residue name="NCYS">
			<Atom name="C" type="9"></Atom>
			<Atom name="CA" type="8"></Atom>
			<Atom name="CB" type="43"></Atom>
			<Atom name="H" type="10"></Atom>
			<Atom name="H2" type="10"></Atom>
			<Atom name="H3" type="10"></Atom>
			<Atom name="HA" type="12"></Atom>
			<Atom name="HB2" type="44"></Atom>
			<Atom name="HB3" type="44"></Atom>
			<Atom name="HG" type="46"></Atom>
			<Atom name="N" type="7"></Atom>
			<Atom name="O" type="11"></Atom>
			<Atom name="SG" type="45"></Atom>
			<Bond from="0" to="1"></Bond>
			<Bond from="0" to="11"></Bond>
			<Bond from="1" to="2"></Bond>
			<Bond from="1" to="6"></Bond>
			<Bond from="1" to="10"></Bond>
			<Bond from="2" to="12"></Bond>
			<Bond from="2" to="8"></Bond>
			<Bond from="2" to="7"></Bond>
			<Bond from="3" to="10"></Bond>
			<Bond from="4" to="10"></Bond>
			<Bond from="5" to="10"></Bond>
			<Bond from="9" to="12"></Bond>
			<ExternalBond from="0"></ExternalBond>
		</Residue>
		<Residue name="NCYX">
			<Atom name="C" type="9"></Atom>
			<Atom name="CA" type="8"></Atom>
			<Atom name="CB" type="43"></Atom>
			<Atom name="H" type="10"></Atom>
			<Atom name="H2" type="10"></Atom>
			<Atom name="H3" type="10"></Atom>
			<Atom name="HA" type="12"></Atom>
			<Atom name="HB2" type="44"></Atom>
			<Atom name="HB3" type="44"></Atom>
			<Atom name="N" type="7"></Atom>
			<Atom name="O" type="11"></Atom>
			<Atom name="SG" type="47"></Atom>
			<Bond from="0" to="1"></Bond>
			<Bond from="0" to="10"></Bond>
			<Bond from="1" to="2"></Bond>
			<Bond from="1" to="6"></Bond>
			<Bond from="1" to="9"></Bond>
			<Bond from="2" to="11"></Bond>
			<Bond from="2" to="8"></Bond>
			<Bond from="2" to="7"></Bond>
			<Bond from="3" to="9"></Bond>
			<Bond from="4" to="9"></Bond>
			<Bond from="5" to="9"></Bond>
			<ExternalBond from="0"></ExternalBond>
			<ExternalBond from="11"></ExternalBond>
		</Residue>
		<Residue name="NGLH">
			<Atom name="C" type="9"></Atom>
			<Atom name="CA" type="8"></Atom>
			<Atom name="CB" type="159"></Atom>
			<Atom name="CD" type="163"></Atom>
			<Atom name="CG" type="161"></Atom>
			<Atom name="H" type="10"></Atom>
			<Atom name="H2" type="10"></Atom>
			<Atom name="H3" type="10"></Atom>
			<Atom name="HA" type="12"></Atom>
			<Atom name="HB2" type="160"></Atom>
			<Atom name="HB3" type="160"></Atom>
			<Atom name="HE2" type="166"></Atom>
			<Atom name="HG2" type="162"></Atom>
			<Atom name="HG3" type="162"></Atom>
			<Atom name="N" type="7"></Atom>
			<Atom name="O" type="11"></Atom>
			<Atom name="OE1" type="164"></Atom>
			<Atom name="OE2" type="165"></Atom>
			<Bond from="0" to="1"></Bond>
			<Bond from="0" to="15"></Bond>
			<Bond from="1" to="2"></Bond>
			<Bond from="1" to="8"></Bond>
			<Bond from="1" to="14"></Bond>
			<Bond from="2" to="4"></Bond>
			<Bond from="2" to="10"></Bond>
			<Bond from="2" to="9"></Bond>
			<Bond from="3" to="4"></Bond>
			<Bond from="3" to="17"></Bond>
			<Bond from="3" to="16"></Bond>
			<Bond from="4" to="12"></Bond>
			<Bond from="4" to="13"></Bond>
			<Bond from="5" to="14"></Bond>
			<Bond from="6" to="14"></Bond>
			<Bond from="7" to="14"></Bond>
			<Bond from="11" to="17"></Bond>
			<ExternalBond from="0"></ExternalBond>
		</Residue>
		<Residue name="NGLN">
			<Atom name="C" type="9"></Atom>
			<Atom name="CA" type="8"></Atom>
			<Atom name="CB" type="167"></Atom>
			<Atom name="CD" type="171"></Atom>
			<Atom name="CG" type="169"></Atom>
			<Atom name="H" type="232"></Atom>
			<Atom name="H2" type="232"></Atom>
			<Atom name="H3" type="232"></Atom>
			<Atom name="HA" type="12"></Atom>
			<Atom name="HB2" type="168"></Atom>
			<Atom name="HB3" type="168"></Atom>
			<Atom name="HE21" type="174"></Atom>
			<Atom name="HE22" type="174"></Atom>
			<Atom name="HG2" type="170"></Atom>
			<Atom name="HG3" type="170"></Atom>
			<Atom name="N" type="231"></Atom>
			<Atom name="NE2" type="173"></Atom>
			<Atom name="O" type="11"></Atom>
			<Atom name="OE1" type="172"></Atom>
			<Bond from="0" to="1"></Bond>
			<Bond from="0" to="17"></Bond>
			<Bond from="1" to="2"></Bond>
			<Bond from="1" to="8"></Bond>
			<Bond from="1" to="15"></Bond>
			<Bond from="2" to="4"></Bond>
			<Bond from="2" to="10"></Bond>
			<Bond from="2" to="9"></Bond>
			<Bond from="3" to="4"></Bond>
			<Bond from="3" to="16"></Bond>
			<Bond from="3" to="18"></Bond>
			<Bond from="4" to="13"></Bond>
			<Bond from="4" to="14"></Bond>
			<Bond from="5" to="15"></Bond>
			<Bond from="6" to="15"></Bond>
			<Bond from="7" to="15"></Bond>
			<Bond from="11" to="16"></Bond>
			<Bond from="12" to="16"></Bond>
			<ExternalBond from="0"></ExternalBond>
		</Residue>
		<Residue name="NGLU">
			<Atom name="C" type="9"></Atom>
			<Atom name="CA" type="8"></Atom>
			<Atom name="CB" type="153"></Atom>
			<Atom name="CD" type="157"></Atom>
			<Atom name="CG" type="155"></Atom>
			<Atom name="H" type="232"></Atom>
			<Atom name="H2" type="232"></Atom>
			<Atom name="H3" type="232"></Atom>
			<Atom name="HA" type="12"></Atom>
			<Atom name="HB2" type="154"></Atom>
			<Atom name="HB3" type="154"></Atom>
			<Atom name="HG2" type="156"></Atom>
			<Atom name="HG3" type="156"></Atom>
			<Atom name="N" type="231"></Atom>
			<Atom name="O" type="11"></Atom>
			<Atom name="OE1" type="158"></Atom>
			<Atom name="OE2" type="158"></Atom>
			<Bond from="0" to="1"></Bond>
			<Bond from="0" to="14"></Bond>
			<Bond from="1" to="2"></Bond>
			<Bond from="1" to="8"></Bond>
			<Bond from="1" to="13"></Bond>
			<Bond from="2" to="4"></Bond>
			<Bond from="2" to="10"></Bond>
			<Bond from="2" to="9"></Bond>
			<Bond from="3" to="4"></Bond>
			<Bond from="3" to="16"></Bond>
			<Bond from="3" to="15"></Bond>
			<Bond from="4" to="11"></Bond>
			<Bond from="4" to="12"></Bond>
			<Bond from="5" to="13"></Bond>
			<Bond from="6" to="13"></Bond>
			<Bond from="7" to="13"></Bond>
			<ExternalBond from="0"></ExternalBond>
		</Residue>
		<Residue name="NGLY">
			<Atom name="C" type="3"></Atom>
			<Atom name="CA" type="2"></Atom>
			<Atom name="H" type="232"></Atom>
			<Atom name="H2" type="232"></Atom>
			<Atom name="H3" type="232"></Atom>
			<Atom name="HA2" type="6"></Atom>
			<Atom name="HA3" type="6"></Atom>
			<Atom name="N" type="231"></Atom>
			<Atom name="O" type="5"></Atom>
			<Bond from="0" to="1"></Bond>
			<Bond from="0" to="8"></Bond>
			<Bond from="1" to="6"></Bond>
			<Bond from="1" to="5"></Bond>
			<Bond from="1" to="7"></Bond>
			<Bond from="2" to="7"></Bond>
			<Bond from="3" to="7"></Bond>
			<Bond from="4" to="7"></Bond>
			<ExternalBond from="0"></ExternalBond>
		</Residue>
		<Residue name="NHID">
			<Atom name="C" type="9"></Atom>
			<Atom name="CA" type="8"></Atom>
			<Atom name="CB" type="117"></Atom>
			<Atom name="CD2" type="122"></Atom>
			<Atom name="CE1" type="124"></Atom>
			<Atom name="CG" type="119"></Atom>
			<Atom name="H" type="10"></Atom>
			<Atom name="H2" type="10"></Atom>
			<Atom name="H3" type="10"></Atom>
			<Atom name="HA" type="12"></Atom>
			<Atom name="HB2" type="118"></Atom>
			<Atom name="HB3" type="118"></Atom>
			<Atom name="HD1" type="121"></Atom>
			<Atom name="HD2" type="123"></Atom>
			<Atom name="HE1" type="125"></Atom>
			<Atom name="N" type="7"></Atom>
			<Atom name="ND1" type="120"></Atom>
			<Atom name="NE2" type="126"></Atom>
			<Atom name="O" type="11"></Atom>
			<Bond from="0" to="1"></Bond>
			<Bond from="0" to="18"></Bond>
			<Bond from="1" to="2"></Bond>
			<Bond from="1" to="9"></Bond>
			<Bond from="1" to="15"></Bond>
			<Bond from="2" to="5"></Bond>
			<Bond from="2" to="11"></Bond>
			<Bond from="2" to="10"></Bond>
			<Bond from="3" to="5"></Bond>
			<Bond from="3" to="17"></Bond>
			<Bond from="3" to="13"></Bond>
			<Bond from="4" to="17"></Bond>
			<Bond from="4" to="16"></Bond>
			<Bond from="4" to="14"></Bond>
			<Bond from="5" to="16"></Bond>
			<Bond from="6" to="15"></Bond>
			<Bond from="7" to="15"></Bond>
			<Bond from="8" to="15"></Bond>
			<Bond from="12" to="16"></Bond>
			<ExternalBond from="0"></ExternalBond>
		</Residue>
		<Residue name="NHIE">
			<Atom name="C" type="9"></Atom>
			<Atom name="CA" type="8"></Atom>
			<Atom name="CB" type="127"></Atom>
			<Atom name="CD2" type="131"></Atom>
			<Atom name="CE1" type="133"></Atom>
			<Atom name="CG" type="129"></Atom>
			<Atom name="H" type="10"></Atom>
			<Atom name="H2" type="10"></Atom>
			<Atom name="H3" type="10"></Atom>
			<Atom name="HA" type="12"></Atom>
			<Atom name="HB2" type="128"></Atom>
			<Atom name="HB3" type="128"></Atom>
			<Atom name="HD2" type="132"></Atom>
			<Atom name="HE1" type="134"></Atom>
			<Atom name="HE2" type="136"></Atom>
			<Atom name="N" type="7"></Atom>
			<Atom name="ND1" type="130"></Atom>
			<Atom name="NE2" type="135"></Atom>
			<Atom name="O" type="11"></Atom>
			<Bond from="0" to="1"></Bond>
			<Bond from="0" to="18"></Bond>
			<Bond from="1" to="2"></Bond>
			<Bond from="1" to="9"></Bond>
			<Bond from="1" to="15"></Bond>
			<Bond from="2" to="5"></Bond>
			<Bond from="2" to="11"></Bond>
			<Bond from="2" to="10"></Bond>
			<Bond from="3" to="5"></Bond>
			<Bond from="3" to="17"></Bond>
			<Bond from="3" to="12"></Bond>
			<Bond from="4" to="17"></Bond>
			<Bond from="4" to="16"></Bond>
			<Bond from="4" to="13"></Bond>
			<Bond from="5" to="16"></Bond>
			<Bond from="6" to="15"></Bond>
			<Bond from="7" to="15"></Bond>
			<Bond from="8" to="15"></Bond>
			<Bond from="14" to="17"></Bond>
			<ExternalBond from="0"></ExternalBond>
		</Residue>
		<Residue name="NHIS">
			<Atom name="C" type="9"></Atom>
			<Atom name="CA" type="8"></Atom>
			<Atom name="CB" type="106"></Atom>
			<Atom name="CD2" type="111"></Atom>
			<Atom name="CE1" type="113"></Atom>
			<Atom name="CG" type="108"></Atom>
			<Atom name="H" type="10"></Atom>
			<Atom name="H2" type="10"></Atom>
			<Atom name="H3" type="10"></Atom>
			<Atom name="HA" type="12"></Atom>
			<Atom name="HB2" type="107"></Atom>
			<Atom name="HB3" type="107"></Atom>
			<Atom name="HD1" type="110"></Atom>
			<Atom name="HD2" type="112"></Atom>
			<Atom name="HE1" type="114"></Atom>
			<Atom name="HE2" type="116"></Atom>
			<Atom name="N" type="7"></Atom>
			<Atom name="ND1" type="109"></Atom>
			<Atom name="NE2" type="115"></Atom>
			<Atom name="O" type="11"></Atom>
			<Bond from="0" to="1"></Bond>
			<Bond from="0" to="19"></Bond>
			<Bond from="1" to="2"></Bond>
			<Bond from="1" to="9"></Bond>
			<Bond from="1" to="16"></Bond>
			<Bond from="2" to="5"></Bond>
			<Bond from="2" to="11"></Bond>
			<Bond from="2" to="10"></Bond>
			<Bond from="3" to="5"></Bond>
			<Bond from="3" to="18"></Bond>
			<Bond from="3" to="13"></Bond>
			<Bond from="4" to="18"></Bond>
			<Bond from="4" to="17"></Bond>
			<Bond from="4" to="14"></Bond>
			<Bond from="5" to="17"></Bond>
			<Bond from="6" to="16"></Bond>
			<Bond from="7" to="16"></Bond>
			<Bond from="8" to="16"></Bond>
			<Bond from="12" to="17"></Bond>
			<Bond from="15" to="18"></Bond>
			<ExternalBond from="0"></ExternalBond>
		</Residue>
		<Residue name="NILE">
			<Atom name="C" type="9"></Atom>
			<Atom name="CA" type="8"></Atom>
			<Atom name="CB" type="25"></Atom>
			<Atom name="CD1" type="31"></Atom>
			<Atom name="CG1" type="27"></Atom>
			<Atom name="CG2" type="29"></Atom>
			<Atom name="H" type="232"></Atom>
			<Atom name="H2" type="232"></Atom>
			<Atom name="H3" type="232"></Atom>
			<Atom name="HA" type="12"></Atom>
			<Atom name="HB" type="26"></Atom>
			<Atom name="HD11" type="32"></Atom>
			<Atom name="HD12" type="32"></Atom>
			<Atom name="HD13" type="32"></Atom>
			<Atom name="HG12" type="28"></Atom>
			<Atom name="HG13" type="28"></Atom>
			<Atom name="HG21" type="30"></Atom>
			<Atom name="HG22" type="30"></Atom>
			<Atom name="HG23" type="30"></Atom>
			<Atom name="N" type="231"></Atom>
			<Atom name="O" type="11"></Atom>
			<Bond from="0" to="1"></Bond>
			<Bond from="0" to="20"></Bond>
			<Bond from="1" to="2"></Bond>
			<Bond from="1" to="9"></Bond>
			<Bond from="1" to="19"></Bond>
			<Bond from="2" to="4"></Bond>
			<Bond from="2" to="10"></Bond>
			<Bond from="2" to="5"></Bond>
			<Bond from="3" to="4"></Bond>
			<Bond from="3" to="12"></Bond>
			<Bond from="3" to="11"></Bond>
			<Bond from="3" to="13"></Bond>
			<Bond from="4" to="14"></Bond>
			<Bond from="4" to="15"></Bond>
			<Bond from="5" to="16"></Bond>
			<Bond from="5" to="18"></Bond>
			<Bond from="5" to="17"></Bond>
			<Bond from="6" to="19"></Bond>
			<Bond from="7" to="19"></Bond>
			<Bond from="8" to="19"></Bond>
			<ExternalBond from="0"></ExternalBond>
		</Residue>
		<Residue name="NLEU">
			<Atom name="C" type="9"></Atom>
			<Atom name="CA" type="8"></Atom>
			<Atom name="CB" type="19"></Atom>
			<Atom name="CD1" type="23"></Atom>
			<Atom name="CD2" type="23"></Atom>
			<Atom name="CG" type="21"></Atom>
			<Atom name="H" type="232"></Atom>
			<Atom name="H2" type="232"></Atom>
			<Atom name="H3" type="232"></Atom>
			<Atom name="HA" type="12"></Atom>
			<Atom name="HB2" type="20"></Atom>
			<Atom name="HB3" type="20"></Atom>
			<Atom name="HD11" type="24"></Atom>
			<Atom name="HD12" type="24"></Atom>
			<Atom name="HD13" type="24"></Atom>
			<Atom name="HD21" type="24"></Atom>
			<Atom name="HD22" type="24"></Atom>
			<Atom name="HD23" type="24"></Atom>
			<Atom name="HG" type="22"></Atom>
			<Atom name="N" type="231"></Atom>
			<Atom name="O" type="11"></Atom>
			<Bond from="0" to="1"></Bond>
			<Bond from="0" to="20"></Bond>
			<Bond from="1" to="2"></Bond>
			<Bond from="1" to="9"></Bond>
			<Bond from="1" to="19"></Bond>
			<Bond from="2" to="5"></Bond>
			<Bond from="2" to="11"></Bond>
			<Bond from="2" to="10"></Bond>
			<Bond from="3" to="5"></Bond>
			<Bond from="3" to="14"></Bond>
			<Bond from="3" to="13"></Bond>
			<Bond from="3" to="12"></Bond>
			<Bond from="4" to="5"></Bond>
			<Bond from="4" to="16"></Bond>
			<Bond from="4" to="17"></Bond>
			<Bond from="4" to="15"></Bond>
			<Bond from="5" to="18"></Bond>
			<Bond from="6" to="19"></Bond>
			<Bond from="7" to="19"></Bond>
			<Bond from="8" to="19"></Bond>
			<ExternalBond from="0"></ExternalBond>
		</Residue>
		<Residue name="NLYD">
			<Atom name="C" type="9"></Atom>
			<Atom name="CA" type="8"></Atom>
			<Atom name="CB" type="192"></Atom>
			<Atom name="CD" type="196"></Atom>
			<Atom name="CE" type="198"></Atom>
			<Atom name="CG" type="194"></Atom>
			<Atom name="H" type="10"></Atom>
			<Atom name="H2" type="10"></Atom>
			<Atom name="H3" type="10"></Atom>
			<Atom name="HA" type="12"></Atom>
			<Atom name="HB2" type="193"></Atom>
			<Atom name="HB3" type="193"></Atom>
			<Atom name="HD2" type="197"></Atom>
			<Atom name="HD3" type="197"></Atom>
			<Atom name="HE2" type="199"></Atom>
			<Atom name="HE3" type="199"></Atom>
			<Atom name="HG2" type="195"></Atom>
			<Atom name="HG3" type="195"></Atom>
			<Atom name="HZ1" type="201"></Atom>
			<Atom name="HZ2" type="201"></Atom>
			<Atom name="N" type="7"></Atom>
			<Atom name="NZ" type="200"></Atom>
			<Atom name="O" type="11"></Atom>
			<Bond from="0" to="1"></Bond>
			<Bond from="0" to="22"></Bond>
			<Bond from="1" to="2"></Bond>
			<Bond from="1" to="9"></Bond>
			<Bond from="1" to="20"></Bond>
			<Bond from="2" to="5"></Bond>
			<Bond from="2" to="11"></Bond>
			<Bond from="2" to="10"></Bond>
			<Bond from="3" to="5"></Bond>
			<Bond from="3" to="13"></Bond>
			<Bond from="3" to="12"></Bond>
			<Bond from="3" to="4"></Bond>
			<Bond from="4" to="21"></Bond>
			<Bond from="4" to="14"></Bond>
			<Bond from="4" to="15"></Bond>
			<Bond from="5" to="16"></Bond>
			<Bond from="5" to="17"></Bond>
			<Bond from="6" to="20"></Bond>
			<Bond from="7" to="20"></Bond>
			<Bond from="8" to="20"></Bond>
			<Bond from="18" to="21"></Bond>
			<Bond from="19" to="21"></Bond>
			<ExternalBond from="0"></ExternalBond>
		</Residue>
		<Residue name="NLYS">
			<Atom name="C" type="9"></Atom>
			<Atom name="CA" type="8"></Atom>
			<Atom name="CB" type="182"></Atom>
			<Atom name="CD" type="186"></Atom>
			<Atom name="CE" type="188"></Atom>
			<Atom name="CG" type="184"></Atom>
			<Atom name="H" type="232"></Atom>
			<Atom name="H2" type="232"></Atom>
			<Atom name="H3" type="232"></Atom>
			<Atom name="HA" type="12"></Atom>
			<Atom name="HB2" type="183"></Atom>
			<Atom name="HB3" type="183"></Atom>
			<Atom name="HD2" type="187"></Atom>
			<Atom name="HD3" type="187"></Atom>
			<Atom name="HE2" type="189"></Atom>
			<Atom name="HE3" type="189"></Atom>
			<Atom name="HG2" type="185"></Atom>
			<Atom name="HG3" type="185"></Atom>
			<Atom name="HZ1" type="191"></Atom>
			<Atom name="HZ2" type="191"></Atom>
			<Atom name="HZ3" type="191"></Atom>
			<Atom name="N" type="231"></Atom>
			<Atom name="NZ" type="190"></Atom>
			<Atom name="O" type="11"></Atom>
			<Bond from="0" to="1"></Bond>
			<Bond from="0" to="23"></Bond>
			<Bond from="1" to="2"></Bond>
			<Bond from="1" to="9"></Bond>
			<Bond from="1" to="21"></Bond>
			<Bond from="2" to="5"></Bond>
			<Bond from="2" to="11"></Bond>
			<Bond from="2" to="10"></Bond>
			<Bond from="3" to="5"></Bond>
			<Bond from="3" to="13"></Bond>
			<Bond from="3" to="12"></Bond>
			<Bond from="3" to="4"></Bond>
			<Bond from="4" to="22"></Bond>
			<Bond from="4" to="14"></Bond>
			<Bond from="4" to="15"></Bond>
			<Bond from="5" to="16"></Bond>
			<Bond from="5" to="17"></Bond>
			<Bond from="6" to="21"></Bond>
			<Bond from="7" to="21"></Bond>
			<Bond from="8" to="21"></Bond>
			<Bond from="18" to="22"></Bond>
			<Bond from="19" to="22"></Bond>
			<Bond from="20" to="22"></Bond>
			<ExternalBond from="0"></ExternalBond>
		</Residue>
		<Residue name="NMET">
			<Atom name="C" type="9"></Atom>
			<Atom name="CA" type="8"></Atom>
			<Atom name="CB" type="175"></Atom>
			<Atom name="CE" type="180"></Atom>
			<Atom name="CG" type="177"></Atom>
			<Atom name="H" type="232"></Atom>
			<Atom name="H2" type="232"></Atom>
			<Atom name="H3" type="232"></Atom>
			<Atom name="HA" type="12"></Atom>
			<Atom name="HB2" type="176"></Atom>
			<Atom name="HB3" type="176"></Atom>
			<Atom name="HE1" type="181"></Atom>
			<Atom name="HE2" type="181"></Atom>
			<Atom name="HE3" type="181"></Atom>
			<Atom name="HG2" type="178"></Atom>
			<Atom name="HG3" type="178"></Atom>
			<Atom name="N" type="231"></Atom>
			<Atom name="O" type="11"></Atom>
			<Atom name="SD" type="179"></Atom>
			<Bond from="0" to="1"></Bond>
			<Bond from="0" to="17"></Bond>
			<Bond from="1" to="2"></Bond>
			<Bond from="1" to="8"></Bond>
			<Bond from="1" to="16"></Bond>
			<Bond from="2" to="4"></Bond>
			<Bond from="2" to="10"></Bond>
			<Bond from="2" to="9"></Bond>
			<Bond from="3" to="18"></Bond>
			<Bond from="3" to="11"></Bond>
			<Bond from="3" to="12"></Bond>
			<Bond from="3" to="13"></Bond>
			<Bond from="4" to="14"></Bond>
			<Bond from="4" to="15"></Bond>
			<Bond from="4" to="18"></Bond>
			<Bond from="5" to="16"></Bond>
			<Bond from="6" to="16"></Bond>
			<Bond from="7" to="16"></Bond>
			<ExternalBond from="0"></ExternalBond>
		</Residue>
		<Residue name="NPHE">
			<Atom name="C" type="9"></Atom>
			<Atom name="CA" type="8"></Atom>
			<Atom name="CB" type="61"></Atom>
			<Atom name="CD1" type="64"></Atom>
			<Atom name="CD2" type="64"></Atom>
			<Atom name="CE1" type="66"></Atom>
			<Atom name="CE2" type="66"></Atom>
			<Atom name="CG" type="63"></Atom>
			<Atom name="CZ" type="68"></Atom>
			<Atom name="H" type="232"></Atom>
			<Atom name="H2" type="232"></Atom>
			<Atom name="H3" type="232"></Atom>
			<Atom name="HA" type="12"></Atom>
			<Atom name="HB2" type="62"></Atom>
			<Atom name="HB3" type="62"></Atom>
			<Atom name="HD1" type="65"></Atom>
			<Atom name="HD2" type="65"></Atom>
			<Atom name="HE1" type="67"></Atom>
			<Atom name="HE2" type="67"></Atom>
			<Atom name="HZ" type="69"></Atom>
			<Atom name="N" type="231"></Atom>
			<Atom name="O" type="11"></Atom>
			<Bond from="0" to="1"></Bond>
			<Bond from="0" to="21"></Bond>
			<Bond from="1" to="2"></Bond>
			<Bond from="1" to="12"></Bond>
			<Bond from="1" to="20"></Bond>
			<Bond from="2" to="7"></Bond>
			<Bond from="2" to="14"></Bond>
			<Bond from="2" to="13"></Bond>
			<Bond from="3" to="7"></Bond>
			<Bond from="3" to="5"></Bond>
			<Bond from="3" to="15"></Bond>
			<Bond from="4" to="7"></Bond>
			<Bond from="4" to="6"></Bond>
			<Bond from="4" to="16"></Bond>
			<Bond from="5" to="8"></Bond>
			<Bond from="5" to="17"></Bond>
			<Bond from="6" to="8"></Bond>
			<Bond from="6" to="18"></Bond>
			<Bond from="8" to="19"></Bond>
			<Bond from="9" to="20"></Bond>
			<Bond from="10" to="20"></Bond>
			<Bond from="11" to="20"></Bond>
			<ExternalBond from="0"></ExternalBond>
		</Residue>
		<Residue name="NPRO">
			<Atom name="C" type="242"></Atom>
			<Atom name="CA" type="241"></Atom>
			<Atom name="CB" type="55"></Atom>
			<Atom name="CD" type="245"></Atom>
			<Atom name="CG" type="57"></Atom>
			<Atom name="H2" type="240"></Atom>
			<Atom name="H3" type="240"></Atom>
			<Atom name="HA" type="244"></Atom>
			<Atom name="HB2" type="56"></Atom>
			<Atom name="HB3" type="56"></Atom>
			<Atom name="HD2" type="246"></Atom>
			<Atom name="HD3" type="246"></Atom>
			<Atom name="HG2" type="58"></Atom>
			<Atom name="HG3" type="58"></Atom>
			<Atom name="N" type="239"></Atom>
			<Atom name="O" type="243"></Atom>
			<Bond from="0" to="1"></Bond>
			<Bond from="0" to="15"></Bond>
			<Bond from="1" to="2"></Bond>
			<Bond from="1" to="7"></Bond>
			<Bond from="1" to="14"></Bond>
			<Bond from="2" to="4"></Bond>
			<Bond from="2" to="9"></Bond>
			<Bond from="2" to="8"></Bond>
			<Bond from="3" to="14"></Bond>
			<Bond from="3" to="4"></Bond>
			<Bond from="3" to="11"></Bond>
			<Bond from="3" to="10"></Bond>
			<Bond from="4" to="12"></Bond>
			<Bond from="4" to="13"></Bond>
			<Bond from="5" to="14"></Bond>
			<Bond from="6" to="14"></Bond>
			<ExternalBond from="0"></ExternalBond>
		</Residue>
		<Residue name="NSER">
			<Atom name="C" type="9"></Atom>
			<Atom name="CA" type="8"></Atom>
			<Atom name="CB" type="33"></Atom>
			<Atom name="H" type="232"></Atom>
			<Atom name="H2" type="232"></Atom>
			<Atom name="H3" type="232"></Atom>
			<Atom name="HA" type="12"></Atom>
			<Atom name="HB2" type="34"></Atom>
			<Atom name="HB3" type="34"></Atom>
			<Atom name="HG" type="36"></Atom>
			<Atom name="N" type="231"></Atom>
			<Atom name="O" type="11"></Atom>
			<Atom name="OG" type="35"></Atom>
			<Bond from="0" to="1"></Bond>
			<Bond from="0" to="11"></Bond>
			<Bond from="1" to="2"></Bond>
			<Bond from="1" to="6"></Bond>
			<Bond from="1" to="10"></Bond>
			<Bond from="2" to="12"></Bond>
			<Bond from="2" to="8"></Bond>
			<Bond from="2" to="7"></Bond>
			<Bond from="3" to="10"></Bond>
			<Bond from="4" to="10"></Bond>
			<Bond from="5" to="10"></Bond>
			<Bond from="9" to="12"></Bond>
			<ExternalBond from="0"></ExternalBond>
		</Residue>
		<Residue name="NTHR">
			<Atom name="C" type="9"></Atom>
			<Atom name="CA" type="8"></Atom>
			<Atom name="CB" type="37"></Atom>
			<Atom name="CG2" type="41"></Atom>
			<Atom name="H" type="232"></Atom>
			<Atom name="H2" type="232"></Atom>
			<Atom name="H3" type="232"></Atom>
			<Atom name="HA" type="12"></Atom>
			<Atom name="HB" type="38"></Atom>
			<Atom name="HG1" type="40"></Atom>
			<Atom name="HG21" type="42"></Atom>
			<Atom name="HG22" type="42"></Atom>
			<Atom name="HG23" type="42"></Atom>
			<Atom name="N" type="231"></Atom>
			<Atom name="O" type="11"></Atom>
			<Atom name="OG1" type="39"></Atom>
			<Bond from="0" to="1"></Bond>
			<Bond from="0" to="14"></Bond>
			<Bond from="1" to="2"></Bond>
			<Bond from="1" to="7"></Bond>
			<Bond from="1" to="13"></Bond>
			<Bond from="2" to="8"></Bond>
			<Bond from="2" to="3"></Bond>
			<Bond from="2" to="15"></Bond>
			<Bond from="3" to="10"></Bond>
			<Bond from="3" to="12"></Bond>
			<Bond from="3" to="11"></Bond>
			<Bond from="4" to="13"></Bond>
			<Bond from="5" to="13"></Bond>
			<Bond from="6" to="13"></Bond>
			<Bond from="9" to="15"></Bond>
			<ExternalBond from="0"></ExternalBond>
		</Residue>
		<Residue name="NTRP">
			<Atom name="C" type="9"></Atom>
			<Atom name="CA" type="8"></Atom>
			<Atom name="CB" type="89"></Atom>
			<Atom name="CD1" type="92"></Atom>
			<Atom name="CD2" type="94"></Atom>
			<Atom name="CE2" type="97"></Atom>
			<Atom name="CE3" type="98"></Atom>
			<Atom name="CG" type="91"></Atom>
			<Atom name="CH2" type="104"></Atom>
			<Atom name="CZ2" type="100"></Atom>
			<Atom name="CZ3" type="102"></Atom>
			<Atom name="H" type="232"></Atom>
			<Atom name="H2" type="232"></Atom>
			<Atom name="H3" type="232"></Atom>
			<Atom name="HA" type="12"></Atom>
			<Atom name="HB2" type="90"></Atom>
			<Atom name="HB3" type="90"></Atom>
			<Atom name="HD1" type="93"></Atom>
			<Atom name="HE1" type="96"></Atom>
			<Atom name="HE3" type="99"></Atom>
			<Atom name="HH2" type="105"></Atom>
			<Atom name="HZ2" type="101"></Atom>
			<Atom name="HZ3" type="103"></Atom>
			<Atom name="N" type="231"></Atom>
			<Atom name="NE1" type="95"></Atom>
			<Atom name="O" type="11"></Atom>
			<Bond from="0" to="1"></Bond>
			<Bond from="0" to="25"></Bond>
			<Bond from="1" to="2"></Bond>
			<Bond from="1" to="14"></Bond>
			<Bond from="1" to="23"></Bond>
			<Bond from="2" to="7"></Bond>
			<Bond from="2" to="16"></Bond>
			<Bond from="2" to="15"></Bond>
			<Bond from="3" to="7"></Bond>
			<Bond from="3" to="17"></Bond>
			<Bond from="3" to="24"></Bond>
			<Bond from="4" to="7"></Bond>
			<Bond from="4" to="6"></Bond>
			<Bond from="4" to="5"></Bond>
			<Bond from="5" to="24"></Bond>
			<Bond from="5" to="9"></Bond>
			<Bond from="6" to="10"></Bond>
			<Bond from="6" to="19"></Bond>
			<Bond from="8" to="9"></Bond>
			<Bond from="8" to="10"></Bond>
			<Bond from="8" to="20"></Bond>
			<Bond from="9" to="21"></Bond>
			<Bond from="10" to="22"></Bond>
			<Bond from="11" to="23"></Bond>
			<Bond from="12" to="23"></Bond>
			<Bond from="13" to="23"></Bond>
			<Bond from="18" to="24"></Bond>
			<ExternalBond from="0"></ExternalBond>
		</Residue>
		<Residue name="NTYD">
			<Atom name="C" type="9"></Atom>
			<Atom name="CA" type="8"></Atom>
			<Atom name="CB" type="80"></Atom>
			<Atom name="CD1" type="83"></Atom>
			<Atom name="CD2" type="83"></Atom>
			<Atom name="CE1" type="85"></Atom>
			<Atom name="CE2" type="85"></Atom>
			<Atom name="CG" type="82"></Atom>
			<Atom name="CZ" type="87"></Atom>
			<Atom name="H" type="10"></Atom>
			<Atom name="H2" type="10"></Atom>
			<Atom name="H3" type="10"></Atom>
			<Atom name="HA" type="12"></Atom>
			<Atom name="HB2" type="81"></Atom>
			<Atom name="HB3" type="81"></Atom>
			<Atom name="HD1" type="84"></Atom>
			<Atom name="HD2" type="84"></Atom>
			<Atom name="HE1" type="86"></Atom>
			<Atom name="HE2" type="86"></Atom>
			<Atom name="N" type="7"></Atom>
			<Atom name="O" type="11"></Atom>
			<Atom name="OH" type="88"></Atom>
			<Bond from="0" to="1"></Bond>
			<Bond from="0" to="20"></Bond>
			<Bond from="1" to="2"></Bond>
			<Bond from="1" to="12"></Bond>
			<Bond from="1" to="19"></Bond>
			<Bond from="2" to="7"></Bond>
			<Bond from="2" to="14"></Bond>
			<Bond from="2" to="13"></Bond>
			<Bond from="3" to="7"></Bond>
			<Bond from="3" to="5"></Bond>
			<Bond from="3" to="15"></Bond>
			<Bond from="4" to="7"></Bond>
			<Bond from="4" to="6"></Bond>
			<Bond from="4" to="16"></Bond>
			<Bond from="5" to="8"></Bond>
			<Bond from="5" to="17"></Bond>
			<Bond from="6" to="8"></Bond>
			<Bond from="6" to="18"></Bond>
			<Bond from="8" to="21"></Bond>
			<Bond from="9" to="19"></Bond>
			<Bond from="10" to="19"></Bond>
			<Bond from="11" to="19"></Bond>
			<ExternalBond from="0"></ExternalBond>
		</Residue>
		<Residue name="NTYR">
			<Atom name="C" type="9"></Atom>
			<Atom name="CA" type="8"></Atom>
			<Atom name="CB" type="70"></Atom>
			<Atom name="CD1" type="73"></Atom>
			<Atom name="CD2" type="73"></Atom>
			<Atom name="CE1" type="75"></Atom>
			<Atom name="CE2" type="75"></Atom>
			<Atom name="CG" type="72"></Atom>
			<Atom name="CZ" type="77"></Atom>
			<Atom name="H" type="232"></Atom>
			<Atom name="H2" type="232"></Atom>
			<Atom name="H3" type="232"></Atom>
			<Atom name="HA" type="12"></Atom>
			<Atom name="HB2" type="71"></Atom>
			<Atom name="HB3" type="71"></Atom>
			<Atom name="HD1" type="74"></Atom>
			<Atom name="HD2" type="74"></Atom>
			<Atom name="HE1" type="76"></Atom>
			<Atom name="HE2" type="76"></Atom>
			<Atom name="HH" type="79"></Atom>
			<Atom name="N" type="231"></Atom>
			<Atom name="O" type="11"></Atom>
			<Atom name="OH" type="78"></Atom>
			<Bond from="0" to="1"></Bond>
			<Bond from="0" to="21"></Bond>
			<Bond from="1" to="2"></Bond>
			<Bond from="1" to="12"></Bond>
			<Bond from="1" to="20"></Bond>
			<Bond from="2" to="7"></Bond>
			<Bond from="2" to="14"></Bond>
			<Bond from="2" to="13"></Bond>
			<Bond from="3" to="7"></Bond>
			<Bond from="3" to="5"></Bond>
			<Bond from="3" to="15"></Bond>
			<Bond from="4" to="7"></Bond>
			<Bond from="4" to="6"></Bond>
			<Bond from="4" to="16"></Bond>
			<Bond from="5" to="8"></Bond>
			<Bond from="5" to="17"></Bond>
			<Bond from="6" to="8"></Bond>
			<Bond from="6" to="18"></Bond>
			<Bond from="8" to="22"></Bond>
			<Bond from="9" to="20"></Bond>
			<Bond from="10" to="20"></Bond>
			<Bond from="11" to="20"></Bond>
			<Bond from="19" to="22"></Bond>
			<ExternalBond from="0"></ExternalBond>
		</Residue>
		<Residue name="NVAL">
			<Atom name="C" type="9"></Atom>
			<Atom name="CA" type="8"></Atom>
			<Atom name="CB" type="15"></Atom>
			<Atom name="CG1" type="17"></Atom>
			<Atom name="CG2" type="17"></Atom>
			<Atom name="H" type="232"></Atom>
			<Atom name="H2" type="232"></Atom>
			<Atom name="H3" type="232"></Atom>
			<Atom name="HA" type="12"></Atom>
			<Atom name="HB" type="16"></Atom>
			<Atom name="HG11" type="18"></Atom>
			<Atom name="HG12" type="18"></Atom>
			<Atom name="HG13" type="18"></Atom>
			<Atom name="HG21" type="18"></Atom>
			<Atom name="HG22" type="18"></Atom>
			<Atom name="HG23" type="18"></Atom>
			<Atom name="N" type="231"></Atom>
			<Atom name="O" type="11"></Atom>
			<Bond from="0" to="1"></Bond>
			<Bond from="0" to="17"></Bond>
			<Bond from="1" to="2"></Bond>
			<Bond from="1" to="8"></Bond>
			<Bond from="1" to="16"></Bond>
			<Bond from="2" to="3"></Bond>
			<Bond from="2" to="9"></Bond>
			<Bond from="2" to="4"></Bond>
			<Bond from="3" to="10"></Bond>
			<Bond from="3" to="11"></Bond>
			<Bond from="3" to="12"></Bond>
			<Bond from="4" to="13"></Bond>
			<Bond from="4" to="15"></Bond>
			<Bond from="4" to="14"></Bond>
			<Bond from="5" to="16"></Bond>
			<Bond from="6" to="16"></Bond>
			<Bond from="7" to="16"></Bond>
			<ExternalBond from="0"></ExternalBond>
		</Residue>
		<Residue name="PHE">
			<Atom name="C" type="9"></Atom>
			<Atom name="CA" type="8"></Atom>
			<Atom name="CB" type="61"></Atom>
			<Atom name="CD1" type="64"></Atom>
			<Atom name="CD2" type="64"></Atom>
			<Atom name="CE1" type="66"></Atom>
			<Atom name="CE2" type="66"></Atom>
			<Atom name="CG" type="63"></Atom>
			<Atom name="CZ" type="68"></Atom>
			<Atom name="H" type="10"></Atom>
			<Atom name="HA" type="12"></Atom>
			<Atom name="HB2" type="62"></Atom>
			<Atom name="HB3" type="62"></Atom>
			<Atom name="HD1" type="65"></Atom>
			<Atom name="HD2" type="65"></Atom>
			<Atom name="HE1" type="67"></Atom>
			<Atom name="HE2" type="67"></Atom>
			<Atom name="HZ" type="69"></Atom>
			<Atom name="N" type="7"></Atom>
			<Atom name="O" type="11"></Atom>
			<Bond from="0" to="1"></Bond>
			<Bond from="0" to="19"></Bond>
			<Bond from="1" to="2"></Bond>
			<Bond from="1" to="10"></Bond>
			<Bond from="1" to="18"></Bond>
			<Bond from="2" to="7"></Bond>
			<Bond from="2" to="12"></Bond>
			<Bond from="2" to="11"></Bond>
			<Bond from="3" to="7"></Bond>
			<Bond from="3" to="5"></Bond>
			<Bond from="3" to="13"></Bond>
			<Bond from="4" to="7"></Bond>
			<Bond from="4" to="6"></Bond>
			<Bond from="4" to="14"></Bond>
			<Bond from="5" to="8"></Bond>
			<Bond from="5" to="15"></Bond>
			<Bond from="6" to="8"></Bond>
			<Bond from="6" to="16"></Bond>
			<Bond from="8" to="17"></Bond>
			<Bond from="9" to="18"></Bond>
			<ExternalBond from="18"></ExternalBond>
			<ExternalBond from="0"></ExternalBond>
		</Residue>
		<Residue name="PRO">
			<Atom name="C" type="52"></Atom>
			<Atom name="CA" type="51"></Atom>
			<Atom name="CB" type="55"></Atom>
			<Atom name="CD" type="59"></Atom>
			<Atom name="CG" type="57"></Atom>
			<Atom name="HA" type="54"></Atom>
			<Atom name="HB2" type="56"></Atom>
			<Atom name="HB3" type="56"></Atom>
			<Atom name="HD2" type="60"></Atom>
			<Atom name="HD3" type="60"></Atom>
			<Atom name="HG2" type="58"></Atom>
			<Atom name="HG3" type="58"></Atom>
			<Atom name="N" type="50"></Atom>
			<Atom name="O" type="53"></Atom>
			<Bond from="0" to="1"></Bond>
			<Bond from="0" to="13"></Bond>
			<Bond from="1" to="2"></Bond>
			<Bond from="1" to="5"></Bond>
			<Bond from="1" to="12"></Bond>
			<Bond from="2" to="4"></Bond>
			<Bond from="2" to="7"></Bond>
			<Bond from="2" to="6"></Bond>
			<Bond from="3" to="12"></Bond>
			<Bond from="3" to="4"></Bond>
			<Bond from="3" to="9"></Bond>
			<Bond from="3" to="8"></Bond>
			<Bond from="4" to="10"></Bond>
			<Bond from="4" to="11"></Bond>
			<ExternalBond from="12"></ExternalBond>
			<ExternalBond from="0"></ExternalBond>
		</Residue>
		<Residue name="RA">
			<Atom name="C1'" type="314"></Atom>
			<Atom name="C2" type="254"></Atom>
			<Atom name="C2'" type="316"></Atom>
			<Atom name="C3'" type="318"></Atom>
			<Atom name="C4" type="247"></Atom>
			<Atom name="C4'" type="312"></Atom>
			<Atom name="C5" type="250"></Atom>
			<Atom name="C5'" type="324"></Atom>
			<Atom name="C6" type="249"></Atom>
			<Atom name="C8" type="248"></Atom>
			<Atom name="H1'" type="315"></Atom>
			<Atom name="H2" type="259"></Atom>
			<Atom name="H2'" type="317"></Atom>
			<Atom name="H3'" type="319"></Atom>
			<Atom name="H4'" type="313"></Atom>
			<Atom name="H5'" type="325"></Atom>
			<Atom name="H5''" type="325"></Atom>
			<Atom name="H61" type="260"></Atom>
			<Atom name="H62" type="260"></Atom>
			<Atom name="H8" type="258"></Atom>
			<Atom name="HO2'" type="321"></Atom>
			<Atom name="N1" type="257"></Atom>
			<Atom name="N3" type="256"></Atom>
			<Atom name="N6" type="253"></Atom>
			<Atom name="N7" type="255"></Atom>
			<Atom name="N9" type="251"></Atom>
			<Atom name="O1P" type="344"></Atom>
			<Atom name="O2'" type="320"></Atom>
			<Atom name="O2P" type="344"></Atom>
			<Atom name="O3'" type="322"></Atom>
			<Atom name="O4'" type="311"></Atom>
			<Atom name="O5'" type="326"></Atom>
			<Atom name="P" type="343"></Atom>
			<Bond from="0" to="30"></Bond>
			<Bond from="0" to="10"></Bond>
			<Bond from="0" to="25"></Bond>
			<Bond from="0" to="2"></Bond>
			<Bond from="1" to="21"></Bond>
			<Bond from="1" to="11"></Bond>
			<Bond from="1" to="22"></Bond>
			<Bond from="2" to="3"></Bond>
			<Bond from="2" to="12"></Bond>
			<Bond from="2" to="27"></Bond>
			<Bond from="3" to="5"></Bond>
			<Bond from="3" to="13"></Bond>
			<Bond from="3" to="29"></Bond>
			<Bond from="4" to="25"></Bond>
			<Bond from="4" to="6"></Bond>
			<Bond from="4" to="22"></Bond>
			<Bond from="5" to="7"></Bond>
			<Bond from="5" to="14"></Bond>
			<Bond from="5" to="30"></Bond>
			<Bond from="6" to="24"></Bond>
			<Bond from="6" to="8"></Bond>
			<Bond from="7" to="31"></Bond>
			<Bond from="7" to="15"></Bond>
			<Bond from="7" to="16"></Bond>
			<Bond from="8" to="23"></Bond>
			<Bond from="8" to="21"></Bond>
			<Bond from="9" to="25"></Bond>
			<Bond from="9" to="19"></Bond>
			<Bond from="9" to="24"></Bond>
			<Bond from="17" to="23"></Bond>
			<Bond from="18" to="23"></Bond>
			<Bond from="20" to="27"></Bond>
			<Bond from="26" to="32"></Bond>
			<Bond from="28" to="32"></Bond>
			<Bond from="31" to="32"></Bond>
			<ExternalBond from="32"></ExternalBond>
			<ExternalBond from="29"></ExternalBond>
		</Residue>
		<Residue name="RA3">
			<Atom name="C1'" type="314"></Atom>
			<Atom name="C2" type="254"></Atom>
			<Atom name="C2'" type="316"></Atom>
			<Atom name="C3'" type="318"></Atom>
			<Atom name="C4" type="247"></Atom>
			<Atom name="C4'" type="312"></Atom>
			<Atom name="C5" type="250"></Atom>
			<Atom name="C5'" type="324"></Atom>
			<Atom name="C6" type="249"></Atom>
			<Atom name="C8" type="248"></Atom>
			<Atom name="H1'" type="315"></Atom>
			<Atom name="H2" type="259"></Atom>
			<Atom name="H2'" type="317"></Atom>
			<Atom name="H3'" type="319"></Atom>
			<Atom name="H3T" type="323"></Atom>
			<Atom name="H4'" type="313"></Atom>
			<Atom name="H5'" type="325"></Atom>
			<Atom name="H5''" type="325"></Atom>
			<Atom name="H61" type="260"></Atom>
			<Atom name="H62" type="260"></Atom>
			<Atom name="H8" type="258"></Atom>
			<Atom name="HO2'" type="321"></Atom>
			<Atom name="N1" type="257"></Atom>
			<Atom name="N3" type="256"></Atom>
			<Atom name="N6" type="253"></Atom>
			<Atom name="N7" type="255"></Atom>
			<Atom name="N9" type="251"></Atom>
			<Atom name="O1P" type="344"></Atom>
			<Atom name="O2'" type="320"></Atom>
			<Atom name="O2P" type="344"></Atom>
			<Atom name="O3'" type="346"></Atom>
			<Atom name="O4'" type="311"></Atom>
			<Atom name="O5'" type="326"></Atom>
			<Atom name="P" type="343"></Atom>
			<Bond from="0" to="31"></Bond>
			<Bond from="0" to="10"></Bond>
			<Bond from="0" to="26"></Bond>
			<Bond from="0" to="2"></Bond>
			<Bond from="1" to="22"></Bond>
			<Bond from="1" to="11"></Bond>
			<Bond from="1" to="23"></Bond>
			<Bond from="2" to="3"></Bond>
			<Bond from="2" to="12"></Bond>
			<Bond from="2" to="28"></Bond>
			<Bond from="3" to="5"></Bond>
			<Bond from="3" to="13"></Bond>
			<Bond from="3" to="30"></Bond>
			<Bond from="4" to="26"></Bond>
			<Bond from="4" to="6"></Bond>
			<Bond from="4" to="23"></Bond>
			<Bond from="5" to="7"></Bond>
			<Bond from="5" to="15"></Bond>
			<Bond from="5" to="31"></Bond>
			<Bond from="6" to="25"></Bond>
			<Bond from="6" to="8"></Bond>
			<Bond from="7" to="32"></Bond>
			<Bond from="7" to="16"></Bond>
			<Bond from="7" to="17"></Bond>
			<Bond from="8" to="24"></Bond>
			<Bond from="8" to="22"></Bond>
			<Bond from="9" to="26"></Bond>
			<Bond from="9" to="20"></Bond>
			<Bond from="9" to="25"></Bond>
			<Bond from="14" to="30"></Bond>
			<Bond from="18" to="24"></Bond>
			<Bond from="19" to="24"></Bond>
			<Bond from="21" to="28"></Bond>
			<Bond from="27" to="33"></Bond>
			<Bond from="29" to="33"></Bond>
			<Bond from="32" to="33"></Bond>
			<ExternalBond from="33"></ExternalBond>
		</Residue>
		<Residue name="RA5">
			<Atom name="C1'" type="314"></Atom>
			<Atom name="C2" type="254"></Atom>
			<Atom name="C2'" type="316"></Atom>
			<Atom name="C3'" type="318"></Atom>
			<Atom name="C4" type="247"></Atom>
			<Atom name="C4'" type="312"></Atom>
			<Atom name="C5" type="250"></Atom>
			<Atom name="C5'" type="324"></Atom>
			<Atom name="C6" type="249"></Atom>
			<Atom name="C8" type="248"></Atom>
			<Atom name="H1'" type="315"></Atom>
			<Atom name="H2" type="259"></Atom>
			<Atom name="H2'" type="317"></Atom>
			<Atom name="H3'" type="319"></Atom>
			<Atom name="H4'" type="313"></Atom>
			<Atom name="H5'" type="325"></Atom>
			<Atom name="H5''" type="325"></Atom>
			<Atom name="H5T" type="327"></Atom>
			<Atom name="H61" type="260"></Atom>
			<Atom name="H62" type="260"></Atom>
			<Atom name="H8" type="258"></Atom>
			<Atom name="HO2'" type="321"></Atom>
			<Atom name="N1" type="257"></Atom>
			<Atom name="N3" type="256"></Atom>
			<Atom name="N6" type="253"></Atom>
			<Atom name="N7" type="255"></Atom>
			<Atom name="N9" type="251"></Atom>
			<Atom name="O2'" type="320"></Atom>
			<Atom name="O3'" type="322"></Atom>
			<Atom name="O4'" type="311"></Atom>
			<Atom name="O5'" type="345"></Atom>
			<Bond from="0" to="29"></Bond>
			<Bond from="0" to="10"></Bond>
			<Bond from="0" to="26"></Bond>
			<Bond from="0" to="2"></Bond>
			<Bond from="1" to="22"></Bond>
			<Bond from="1" to="11"></Bond>
			<Bond from="1" to="23"></Bond>
			<Bond from="2" to="3"></Bond>
			<Bond from="2" to="12"></Bond>
			<Bond from="2" to="27"></Bond>
			<Bond from="3" to="5"></Bond>
			<Bond from="3" to="13"></Bond>
			<Bond from="3" to="28"></Bond>
			<Bond from="4" to="26"></Bond>
			<Bond from="4" to="6"></Bond>
			<Bond from="4" to="23"></Bond>
			<Bond from="5" to="7"></Bond>
			<Bond from="5" to="14"></Bond>
			<Bond from="5" to="29"></Bond>
			<Bond from="6" to="25"></Bond>
			<Bond from="6" to="8"></Bond>
			<Bond from="7" to="30"></Bond>
			<Bond from="7" to="15"></Bond>
			<Bond from="7" to="16"></Bond>
			<Bond from="8" to="24"></Bond>
			<Bond from="8" to="22"></Bond>
			<Bond from="9" to="26"></Bond>
			<Bond from="9" to="20"></Bond>
			<Bond from="9" to="25"></Bond>
			<Bond from="17" to="30"></Bond>
			<Bond from="18" to="24"></Bond>
			<Bond from="19" to="24"></Bond>
			<Bond from="21" to="27"></Bond>
			<ExternalBond from="28"></ExternalBond>
		</Residue>
		<Residue name="RAN">
			<Atom name="C1'" type="314"></Atom>
			<Atom name="C2" type="254"></Atom>
			<Atom name="C2'" type="316"></Atom>
			<Atom name="C3'" type="318"></Atom>
			<Atom name="C4" type="247"></Atom>
			<Atom name="C4'" type="312"></Atom>
			<Atom name="C5" type="250"></Atom>
			<Atom name="C5'" type="324"></Atom>
			<Atom name="C6" type="249"></Atom>
			<Atom name="C8" type="248"></Atom>
			<Atom name="H1'" type="315"></Atom>
			<Atom name="H2" type="259"></Atom>
			<Atom name="H2'" type="317"></Atom>
			<Atom name="H3'" type="319"></Atom>
			<Atom name="H3T" type="323"></Atom>
			<Atom name="H4'" type="313"></Atom>
			<Atom name="H5'" type="325"></Atom>
			<Atom name="H5''" type="325"></Atom>
			<Atom name="H5T" type="327"></Atom>
			<Atom name="H61" type="260"></Atom>
			<Atom name="H62" type="260"></Atom>
			<Atom name="H8" type="258"></Atom>
			<Atom name="HO2'" type="321"></Atom>
			<Atom name="N1" type="257"></Atom>
			<Atom name="N3" type="256"></Atom>
			<Atom name="N6" type="253"></Atom>
			<Atom name="N7" type="255"></Atom>
			<Atom name="N9" type="251"></Atom>
			<Atom name="O2'" type="320"></Atom>
			<Atom name="O3'" type="346"></Atom>
			<Atom name="O4'" type="311"></Atom>
			<Atom name="O5'" type="345"></Atom>
			<Bond from="0" to="30"></Bond>
			<Bond from="0" to="10"></Bond>
			<Bond from="0" to="27"></Bond>
			<Bond from="0" to="2"></Bond>
			<Bond from="1" to="23"></Bond>
			<Bond from="1" to="11"></Bond>
			<Bond from="1" to="24"></Bond>
			<Bond from="2" to="3"></Bond>
			<Bond from="2" to="12"></Bond>
			<Bond from="2" to="28"></Bond>
			<Bond from="3" to="5"></Bond>
			<Bond from="3" to="13"></Bond>
			<Bond from="3" to="29"></Bond>
			<Bond from="4" to="27"></Bond>
			<Bond from="4" to="6"></Bond>
			<Bond from="4" to="24"></Bond>
			<Bond from="5" to="7"></Bond>
			<Bond from="5" to="15"></Bond>
			<Bond from="5" to="30"></Bond>
			<Bond from="6" to="26"></Bond>
			<Bond from="6" to="8"></Bond>
			<Bond from="7" to="31"></Bond>
			<Bond from="7" to="16"></Bond>
			<Bond from="7" to="17"></Bond>
			<Bond from="8" to="25"></Bond>
			<Bond from="8" to="23"></Bond>
			<Bond from="9" to="27"></Bond>
			<Bond from="9" to="21"></Bond>
			<Bond from="9" to="26"></Bond>
			<Bond from="14" to="29"></Bond>
			<Bond from="18" to="31"></Bond>
			<Bond from="19" to="25"></Bond>
			<Bond from="20" to="25"></Bond>
			<Bond from="22" to="28"></Bond>
		</Residue>
		<Residue name="RC">
			<Atom name="C1'" type="314"></Atom>
			<Atom name="C2" type="266"></Atom>
			<Atom name="C2'" type="316"></Atom>
			<Atom name="C3'" type="318"></Atom>
			<Atom name="C4" type="267"></Atom>
			<Atom name="C4'" type="312"></Atom>
			<Atom name="C5" type="263"></Atom>
			<Atom name="C5'" type="324"></Atom>
			<Atom name="C6" type="265"></Atom>
			<Atom name="H1'" type="315"></Atom>
			<Atom name="H2'" type="317"></Atom>
			<Atom name="H3'" type="319"></Atom>
			<Atom name="H4'" type="313"></Atom>
			<Atom name="H41" type="272"></Atom>
			<Atom name="H42" type="272"></Atom>
			<Atom name="H5" type="269"></Atom>
			<Atom name="H5'" type="325"></Atom>
			<Atom name="H5''" type="325"></Atom>
			<Atom name="H6" type="271"></Atom>
			<Atom name="HO2'" type="321"></Atom>
			<Atom name="N1" type="261"></Atom>
			<Atom name="N3" type="268"></Atom>
			<Atom name="N4" type="264"></Atom>
			<Atom name="O1P" type="344"></Atom>
			<Atom name="O2" type="270"></Atom>
			<Atom name="O2'" type="320"></Atom>
			<Atom name="O2P" type="344"></Atom>
			<Atom name="O3'" type="322"></Atom>
			<Atom name="O4'" type="311"></Atom>
			<Atom name="O5'" type="326"></Atom>
			<Atom name="P" type="343"></Atom>
			<Bond from="0" to="28"></Bond>
			<Bond from="0" to="9"></Bond>
			<Bond from="0" to="20"></Bond>
			<Bond from="0" to="2"></Bond>
			<Bond from="1" to="20"></Bond>
			<Bond from="1" to="21"></Bond>
			<Bond from="1" to="24"></Bond>
			<Bond from="2" to="3"></Bond>
			<Bond from="2" to="10"></Bond>
			<Bond from="2" to="25"></Bond>
			<Bond from="3" to="5"></Bond>
			<Bond from="3" to="11"></Bond>
			<Bond from="3" to="27"></Bond>
			<Bond from="4" to="6"></Bond>
			<Bond from="4" to="22"></Bond>
			<Bond from="4" to="21"></Bond>
			<Bond from="5" to="7"></Bond>
			<Bond from="5" to="12"></Bond>
			<Bond from="5" to="28"></Bond>
			<Bond from="6" to="8"></Bond>
			<Bond from="6" to="15"></Bond>
			<Bond from="7" to="29"></Bond>
			<Bond from="7" to="16"></Bond>
			<Bond from="7" to="17"></Bond>
			<Bond from="8" to="20"></Bond>
			<Bond from="8" to="18"></Bond>
			<Bond from="13" to="22"></Bond>
			<Bond from="14" to="22"></Bond>
			<Bond from="19" to="25"></Bond>
			<Bond from="23" to="30"></Bond>
			<Bond from="26" to="30"></Bond>
			<Bond from="29" to="30"></Bond>
			<ExternalBond from="30"></ExternalBond>
			<ExternalBond from="27"></ExternalBond>
		</Residue>
		<Residue name="RC3">
			<Atom name="C1'" type="314"></Atom>
			<Atom name="C2" type="266"></Atom>
			<Atom name="C2'" type="316"></Atom>
			<Atom name="C3'" type="318"></Atom>
			<Atom name="C4" type="267"></Atom>
			<Atom name="C4'" type="312"></Atom>
			<Atom name="C5" type="263"></Atom>
			<Atom name="C5'" type="324"></Atom>
			<Atom name="C6" type="265"></Atom>
			<Atom name="H1'" type="315"></Atom>
			<Atom name="H2'" type="317"></Atom>
			<Atom name="H3'" type="319"></Atom>
			<Atom name="H3T" type="323"></Atom>
			<Atom name="H4'" type="313"></Atom>
			<Atom name="H41" type="272"></Atom>
			<Atom name="H42" type="272"></Atom>
			<Atom name="H5" type="269"></Atom>
			<Atom name="H5'" type="325"></Atom>
			<Atom name="H5''" type="325"></Atom>
			<Atom name="H6" type="271"></Atom>
			<Atom name="HO2'" type="321"></Atom>
			<Atom name="N1" type="261"></Atom>
			<Atom name="N3" type="268"></Atom>
			<Atom name="N4" type="264"></Atom>
			<Atom name="O1P" type="344"></Atom>
			<Atom name="O2" type="270"></Atom>
			<Atom name="O2'" type="320"></Atom>
			<Atom name="O2P" type="344"></Atom>
			<Atom name="O3'" type="346"></Atom>
			<Atom name="O4'" type="311"></Atom>
			<Atom name="O5'" type="326"></Atom>
			<Atom name="P" type="343"></Atom>
			<Bond from="0" to="29"></Bond>
			<Bond from="0" to="9"></Bond>
			<Bond from="0" to="21"></Bond>
			<Bond from="0" to="2"></Bond>
			<Bond from="1" to="21"></Bond>
			<Bond from="1" to="22"></Bond>
			<Bond from="1" to="25"></Bond>
			<Bond from="2" to="3"></Bond>
			<Bond from="2" to="10"></Bond>
			<Bond from="2" to="26"></Bond>
			<Bond from="3" to="5"></Bond>
			<Bond from="3" to="11"></Bond>
			<Bond from="3" to="28"></Bond>
			<Bond from="4" to="6"></Bond>
			<Bond from="4" to="23"></Bond>
			<Bond from="4" to="22"></Bond>
			<Bond from="5" to="7"></Bond>
			<Bond from="5" to="13"></Bond>
			<Bond from="5" to="29"></Bond>
			<Bond from="6" to="8"></Bond>
			<Bond from="6" to="16"></Bond>
			<Bond from="7" to="30"></Bond>
			<Bond from="7" to="17"></Bond>
			<Bond from="7" to="18"></Bond>
			<Bond from="8" to="21"></Bond>
			<Bond from="8" to="19"></Bond>
			<Bond from="12" to="28"></Bond>
			<Bond from="14" to="23"></Bond>
			<Bond from="15" to="23"></Bond>
			<Bond from="20" to="26"></Bond>
			<Bond from="24" to="31"></Bond>
			<Bond from="27" to="31"></Bond>
			<Bond from="30" to="31"></Bond>
			<ExternalBond from="31"></ExternalBond>
		</Residue>
		<Residue name="RC5">
			<Atom name="C1'" type="314"></Atom>
			<Atom name="C2" type="266"></Atom>
			<Atom name="C2'" type="316"></Atom>
			<Atom name="C3'" type="318"></Atom>
			<Atom name="C4" type="267"></Atom>
			<Atom name="C4'" type="312"></Atom>
			<Atom name="C5" type="263"></Atom>
			<Atom name="C5'" type="324"></Atom>
			<Atom name="C6" type="265"></Atom>
			<Atom name="H1'" type="315"></Atom>
			<Atom name="H2'" type="317"></Atom>
			<Atom name="H3'" type="319"></Atom>
			<Atom name="H4'" type="313"></Atom>
			<Atom name="H41" type="272"></Atom>
			<Atom name="H42" type="272"></Atom>
			<Atom name="H5" type="269"></Atom>
			<Atom name="H5'" type="325"></Atom>
			<Atom name="H5''" type="325"></Atom>
			<Atom name="H5T" type="327"></Atom>
			<Atom name="H6" type="271"></Atom>
			<Atom name="HO2'" type="321"></Atom>
			<Atom name="N1" type="261"></Atom>
			<Atom name="N3" type="268"></Atom>
			<Atom name="N4" type="264"></Atom>
			<Atom name="O2" type="270"></Atom>
			<Atom name="O2'" type="320"></Atom>
			<Atom name="O3'" type="322"></Atom>
			<Atom name="O4'" type="311"></Atom>
			<Atom name="O5'" type="345"></Atom>
			<Bond from="0" to="27"></Bond>
			<Bond from="0" to="9"></Bond>
			<Bond from="0" to="21"></Bond>
			<Bond from="0" to="2"></Bond>
			<Bond from="1" to="21"></Bond>
			<Bond from="1" to="22"></Bond>
			<Bond from="1" to="24"></Bond>
			<Bond from="2" to="3"></Bond>
			<Bond from="2" to="10"></Bond>
			<Bond from="2" to="25"></Bond>
			<Bond from="3" to="5"></Bond>
			<Bond from="3" to="11"></Bond>
			<Bond from="3" to="26"></Bond>
			<Bond from="4" to="6"></Bond>
			<Bond from="4" to="23"></Bond>
			<Bond from="4" to="22"></Bond>
			<Bond from="5" to="7"></Bond>
			<Bond from="5" to="12"></Bond>
			<Bond from="5" to="27"></Bond>
			<Bond from="6" to="8"></Bond>
			<Bond from="6" to="15"></Bond>
			<Bond from="7" to="28"></Bond>
			<Bond from="7" to="16"></Bond>
			<Bond from="7" to="17"></Bond>
			<Bond from="8" to="21"></Bond>
			<Bond from="8" to="19"></Bond>
			<Bond from="13" to="23"></Bond>
			<Bond from="14" to="23"></Bond>
			<Bond from="18" to="28"></Bond>
			<Bond from="20" to="25"></Bond>
			<ExternalBond from="26"></ExternalBond>
		</Residue>
		<Residue name="RCN">
			<Atom name="C1'" type="314"></Atom>
			<Atom name="C2" type="266"></Atom>
			<Atom name="C2'" type="316"></Atom>
			<Atom name="C3'" type="318"></Atom>
			<Atom name="C4" type="267"></Atom>
			<Atom name="C4'" type="312"></Atom>
			<Atom name="C5" type="263"></Atom>
			<Atom name="C5'" type="324"></Atom>
			<Atom name="C6" type="265"></Atom>
			<Atom name="H1'" type="315"></Atom>
			<Atom name="H2'" type="317"></Atom>
			<Atom name="H3'" type="319"></Atom>
			<Atom name="H3T" type="323"></Atom>
			<Atom name="H4'" type="313"></Atom>
			<Atom name="H41" type="272"></Atom>
			<Atom name="H42" type="272"></Atom>
			<Atom name="H5" type="269"></Atom>
			<Atom name="H5'" type="325"></Atom>
			<Atom name="H5''" type="325"></Atom>
			<Atom name="H5T" type="327"></Atom>
			<Atom name="H6" type="271"></Atom>
			<Atom name="HO2'" type="321"></Atom>
			<Atom name="N1" type="261"></Atom>
			<Atom name="N3" type="268"></Atom>
			<Atom name="N4" type="264"></Atom>
			<Atom name="O2" type="270"></Atom>
			<Atom name="O2'" type="320"></Atom>
			<Atom name="O3'" type="346"></Atom>
			<Atom name="O4'" type="311"></Atom>
			<Atom name="O5'" type="345"></Atom>
			<Bond from="0" to="28"></Bond>
			<Bond from="0" to="9"></Bond>
			<Bond from="0" to="22"></Bond>
			<Bond from="0" to="2"></Bond>
			<Bond from="1" to="22"></Bond>
			<Bond from="1" to="23"></Bond>
			<Bond from="1" to="25"></Bond>
			<Bond from="2" to="3"></Bond>
			<Bond from="2" to="10"></Bond>
			<Bond from="2" to="26"></Bond>
			<Bond from="3" to="5"></Bond>
			<Bond from="3" to="11"></Bond>
			<Bond from="3" to="27"></Bond>
			<Bond from="4" to="6"></Bond>
			<Bond from="4" to="24"></Bond>
			<Bond from="4" to="23"></Bond>
			<Bond from="5" to="7"></Bond>
			<Bond from="5" to="13"></Bond>
			<Bond from="5" to="28"></Bond>
			<Bond from="6" to="8"></Bond>
			<Bond from="6" to="16"></Bond>
			<Bond from="7" to="29"></Bond>
			<Bond from="7" to="17"></Bond>
			<Bond from="7" to="18"></Bond>
			<Bond from="8" to="22"></Bond>
			<Bond from="8" to="20"></Bond>
			<Bond from="12" to="27"></Bond>
			<Bond from="14" to="24"></Bond>
			<Bond from="15" to="24"></Bond>
			<Bond from="19" to="29"></Bond>
			<Bond from="21" to="26"></Bond>
		</Residue>
		<Residue name="RG">
			<Atom name="C1'" type="314"></Atom>
			<Atom name="C2" type="273"></Atom>
			<Atom name="C2'" type="316"></Atom>
			<Atom name="C3'" type="318"></Atom>
			<Atom name="C4" type="275"></Atom>
			<Atom name="C4'" type="312"></Atom>
			<Atom name="C5" type="279"></Atom>
			<Atom name="C5'" type="324"></Atom>
			<Atom name="C6" type="274"></Atom>
			<Atom name="C8" type="276"></Atom>
			<Atom name="H1" type="284"></Atom>
			<Atom name="H1'" type="315"></Atom>
			<Atom name="H2'" type="317"></Atom>
			<Atom name="H21" type="287"></Atom>
			<Atom name="H22" type="287"></Atom>
			<Atom name="H3'" type="319"></Atom>
			<Atom name="H4'" type="313"></Atom>
			<Atom name="H5'" type="325"></Atom>
			<Atom name="H5''" type="325"></Atom>
			<Atom name="H8" type="286"></Atom>
			<Atom name="HO2'" type="321"></Atom>
			<Atom name="N1" type="277"></Atom>
			<Atom name="N2" type="278"></Atom>
			<Atom name="N3" type="283"></Atom>
			<Atom name="N7" type="282"></Atom>
			<Atom name="N9" type="280"></Atom>
			<Atom name="O1P" type="344"></Atom>
			<Atom name="O2'" type="320"></Atom>
			<Atom name="O2P" type="344"></Atom>
			<Atom name="O3'" type="322"></Atom>
			<Atom name="O4'" type="311"></Atom>
			<Atom name="O5'" type="326"></Atom>
			<Atom name="O6" type="285"></Atom>
			<Atom name="P" type="343"></Atom>
			<Bond from="0" to="30"></Bond>
			<Bond from="0" to="11"></Bond>
			<Bond from="0" to="25"></Bond>
			<Bond from="0" to="2"></Bond>
			<Bond from="1" to="21"></Bond>
			<Bond from="1" to="22"></Bond>
			<Bond from="1" to="23"></Bond>
			<Bond from="2" to="3"></Bond>
			<Bond from="2" to="12"></Bond>
			<Bond from="2" to="27"></Bond>
			<Bond from="3" to="5"></Bond>
			<Bond from="3" to="15"></Bond>
			<Bond from="3" to="29"></Bond>
			<Bond from="4" to="25"></Bond>
			<Bond from="4" to="6"></Bond>
			<Bond from="4" to="23"></Bond>
			<Bond from="5" to="7"></Bond>
			<Bond from="5" to="16"></Bond>
			<Bond from="5" to="30"></Bond>
			<Bond from="6" to="24"></Bond>
			<Bond from="6" to="8"></Bond>
			<Bond from="7" to="31"></Bond>
			<Bond from="7" to="17"></Bond>
			<Bond from="7" to="18"></Bond>
			<Bond from="8" to="32"></Bond>
			<Bond from="8" to="21"></Bond>
			<Bond from="9" to="25"></Bond>
			<Bond from="9" to="19"></Bond>
			<Bond from="9" to="24"></Bond>
			<Bond from="10" to="21"></Bond>
			<Bond from="13" to="22"></Bond>
			<Bond from="14" to="22"></Bond>
			<Bond from="20" to="27"></Bond>
			<Bond from="26" to="33"></Bond>
			<Bond from="28" to="33"></Bond>
			<Bond from="31" to="33"></Bond>
			<ExternalBond from="33"></ExternalBond>
			<ExternalBond from="29"></ExternalBond>
		</Residue>
		<Residue name="RG3">
			<Atom name="C1'" type="314"></Atom>
			<Atom name="C2" type="273"></Atom>
			<Atom name="C2'" type="316"></Atom>
			<Atom name="C3'" type="318"></Atom>
			<Atom name="C4" type="275"></Atom>
			<Atom name="C4'" type="312"></Atom>
			<Atom name="C5" type="279"></Atom>
			<Atom name="C5'" type="324"></Atom>
			<Atom name="C6" type="274"></Atom>
			<Atom name="C8" type="276"></Atom>
			<Atom name="H1" type="284"></Atom>
			<Atom name="H1'" type="315"></Atom>
			<Atom name="H2'" type="317"></Atom>
			<Atom name="H21" type="287"></Atom>
			<Atom name="H22" type="287"></Atom>
			<Atom name="H3'" type="319"></Atom>
			<Atom name="H3T" type="323"></Atom>
			<Atom name="H4'" type="313"></Atom>
			<Atom name="H5'" type="325"></Atom>
			<Atom name="H5''" type="325"></Atom>
			<Atom name="H8" type="286"></Atom>
			<Atom name="HO2'" type="321"></Atom>
			<Atom name="N1" type="277"></Atom>
			<Atom name="N2" type="278"></Atom>
			<Atom name="N3" type="283"></Atom>
			<Atom name="N7" type="282"></Atom>
			<Atom name="N9" type="280"></Atom>
			<Atom name="O1P" type="344"></Atom>
			<Atom name="O2'" type="320"></Atom>
			<Atom name="O2P" type="344"></Atom>
			<Atom name="O3'" type="346"></Atom>
			<Atom name="O4'" type="311"></Atom>
			<Atom name="O5'" type="326"></Atom>
			<Atom name="O6" type="285"></Atom>
			<Atom name="P" type="343"></Atom>
			<Bond from="0" to="31"></Bond>
			<Bond from="0" to="11"></Bond>
			<Bond from="0" to="26"></Bond>
			<Bond from="0" to="2"></Bond>
			<Bond from="1" to="22"></Bond>
			<Bond from="1" to="23"></Bond>
			<Bond from="1" to="24"></Bond>
			<Bond from="2" to="3"></Bond>
			<Bond from="2" to="12"></Bond>
			<Bond from="2" to="28"></Bond>
			<Bond from="3" to="5"></Bond>
			<Bond from="3" to="15"></Bond>
			<Bond from="3" to="30"></Bond>
			<Bond from="4" to="26"></Bond>
			<Bond from="4" to="6"></Bond>
			<Bond from="4" to="24"></Bond>
			<Bond from="5" to="7"></Bond>
			<Bond from="5" to="17"></Bond>
			<Bond from="5" to="31"></Bond>
			<Bond from="6" to="25"></Bond>
			<Bond from="6" to="8"></Bond>
			<Bond from="7" to="32"></Bond>
			<Bond from="7" to="18"></Bond>
			<Bond from="7" to="19"></Bond>
			<Bond from="8" to="33"></Bond>
			<Bond from="8" to="22"></Bond>
			<Bond from="9" to="26"></Bond>
			<Bond from="9" to="20"></Bond>
			<Bond from="9" to="25"></Bond>
			<Bond from="10" to="22"></Bond>
			<Bond from="13" to="23"></Bond>
			<Bond from="14" to="23"></Bond>
			<Bond from="16" to="30"></Bond>
			<Bond from="21" to="28"></Bond>
			<Bond from="27" to="34"></Bond>
			<Bond from="29" to="34"></Bond>
			<Bond from="32" to="34"></Bond>
			<ExternalBond from="34"></ExternalBond>
		</Residue>
		<Residue name="RG5">
			<Atom name="C1'" type="314"></Atom>
			<Atom name="C2" type="273"></Atom>
			<Atom name="C2'" type="316"></Atom>
			<Atom name="C3'" type="318"></Atom>
			<Atom name="C4" type="275"></Atom>
			<Atom name="C4'" type="312"></Atom>
			<Atom name="C5" type="279"></Atom>
			<Atom name="C5'" type="324"></Atom>
			<Atom name="C6" type="274"></Atom>
			<Atom name="C8" type="276"></Atom>
			<Atom name="H1" type="284"></Atom>
			<Atom name="H1'" type="315"></Atom>
			<Atom name="H2'" type="317"></Atom>
			<Atom name="H21" type="287"></Atom>
			<Atom name="H22" type="287"></Atom>
			<Atom name="H3'" type="319"></Atom>
			<Atom name="H4'" type="313"></Atom>
			<Atom name="H5'" type="325"></Atom>
			<Atom name="H5''" type="325"></Atom>
			<Atom name="H5T" type="327"></Atom>
			<Atom name="H8" type="286"></Atom>
			<Atom name="HO2'" type="321"></Atom>
			<Atom name="N1" type="277"></Atom>
			<Atom name="N2" type="278"></Atom>
			<Atom name="N3" type="283"></Atom>
			<Atom name="N7" type="282"></Atom>
			<Atom name="N9" type="280"></Atom>
			<Atom name="O2'" type="320"></Atom>
			<Atom name="O3'" type="322"></Atom>
			<Atom name="O4'" type="311"></Atom>
			<Atom name="O5'" type="345"></Atom>
			<Atom name="O6" type="285"></Atom>
			<Bond from="0" to="29"></Bond>
			<Bond from="0" to="11"></Bond>
			<Bond from="0" to="26"></Bond>
			<Bond from="0" to="2"></Bond>
			<Bond from="1" to="22"></Bond>
			<Bond from="1" to="23"></Bond>
			<Bond from="1" to="24"></Bond>
			<Bond from="2" to="3"></Bond>
			<Bond from="2" to="12"></Bond>
			<Bond from="2" to="27"></Bond>
			<Bond from="3" to="5"></Bond>
			<Bond from="3" to="15"></Bond>
			<Bond from="3" to="28"></Bond>
			<Bond from="4" to="26"></Bond>
			<Bond from="4" to="6"></Bond>
			<Bond from="4" to="24"></Bond>
			<Bond from="5" to="7"></Bond>
			<Bond from="5" to="16"></Bond>
			<Bond from="5" to="29"></Bond>
			<Bond from="6" to="25"></Bond>
			<Bond from="6" to="8"></Bond>
			<Bond from="7" to="30"></Bond>
			<Bond from="7" to="17"></Bond>
			<Bond from="7" to="18"></Bond>
			<Bond from="8" to="31"></Bond>
			<Bond from="8" to="22"></Bond>
			<Bond from="9" to="26"></Bond>
			<Bond from="9" to="20"></Bond>
			<Bond from="9" to="25"></Bond>
			<Bond from="10" to="22"></Bond>
			<Bond from="13" to="23"></Bond>
			<Bond from="14" to="23"></Bond>
			<Bond from="19" to="30"></Bond>
			<Bond from="21" to="27"></Bond>
			<ExternalBond from="28"></ExternalBond>
		</Residue>
		<Residue name="RGN">
			<Atom name="C1'" type="314"></Atom>
			<Atom name="C2" type="273"></Atom>
			<Atom name="C2'" type="316"></Atom>
			<Atom name="C3'" type="318"></Atom>
			<Atom name="C4" type="275"></Atom>
			<Atom name="C4'" type="312"></Atom>
			<Atom name="C5" type="279"></Atom>
			<Atom name="C5'" type="324"></Atom>
			<Atom name="C6" type="274"></Atom>
			<Atom name="C8" type="276"></Atom>
			<Atom name="H1" type="284"></Atom>
			<Atom name="H1'" type="315"></Atom>
			<Atom name="H2'" type="317"></Atom>
			<Atom name="H21" type="287"></Atom>
			<Atom name="H22" type="287"></Atom>
			<Atom name="H3'" type="319"></Atom>
			<Atom name="H3T" type="323"></Atom>
			<Atom name="H4'" type="313"></Atom>
			<Atom name="H5'" type="325"></Atom>
			<Atom name="H5''" type="325"></Atom>
			<Atom name="H5T" type="327"></Atom>
			<Atom name="H8" type="286"></Atom>
			<Atom name="HO2'" type="321"></Atom>
			<Atom name="N1" type="277"></Atom>
			<Atom name="N2" type="278"></Atom>
			<Atom name="N3" type="283"></Atom>
			<Atom name="N7" type="282"></Atom>
			<Atom name="N9" type="280"></Atom>
			<Atom name="O2'" type="320"></Atom>
			<Atom name="O3'" type="346"></Atom>
			<Atom name="O4'" type="311"></Atom>
			<Atom name="O5'" type="345"></Atom>
			<Atom name="O6" type="285"></Atom>
			<Bond from="0" to="30"></Bond>
			<Bond from="0" to="11"></Bond>
			<Bond from="0" to="27"></Bond>
			<Bond from="0" to="2"></Bond>
			<Bond from="1" to="23"></Bond>
			<Bond from="1" to="24"></Bond>
			<Bond from="1" to="25"></Bond>
			<Bond from="2" to="3"></Bond>
			<Bond from="2" to="12"></Bond>
			<Bond from="2" to="28"></Bond>
			<Bond from="3" to="5"></Bond>
			<Bond from="3" to="15"></Bond>
			<Bond from="3" to="29"></Bond>
			<Bond from="4" to="27"></Bond>
			<Bond from="4" to="6"></Bond>
			<Bond from="4" to="25"></Bond>
			<Bond from="5" to="7"></Bond>
			<Bond from="5" to="17"></Bond>
			<Bond from="5" to="30"></Bond>
			<Bond from="6" to="26"></Bond>
			<Bond from="6" to="8"></Bond>
			<Bond from="7" to="31"></Bond>
			<Bond from="7" to="18"></Bond>
			<Bond from="7" to="19"></Bond>
			<Bond from="8" to="32"></Bond>
			<Bond from="8" to="23"></Bond>
			<Bond from="9" to="27"></Bond>
			<Bond from="9" to="21"></Bond>
			<Bond from="9" to="26"></Bond>
			<Bond from="10" to="23"></Bond>
			<Bond from="13" to="24"></Bond>
			<Bond from="14" to="24"></Bond>
			<Bond from="16" to="29"></Bond>
			<Bond from="20" to="31"></Bond>
			<Bond from="22" to="28"></Bond>
		</Residue>
		<Residue name="RU">
			<Atom name="C1'" type="314"></Atom>
			<Atom name="C2" type="300"></Atom>
			<Atom name="C2'" type="316"></Atom>
			<Atom name="C3'" type="318"></Atom>
			<Atom name="C4" type="302"></Atom>
			<Atom name="C4'" type="312"></Atom>
			<Atom name="C5" type="305"></Atom>
			<Atom name="C5'" type="324"></Atom>
			<Atom name="C6" type="301"></Atom>
			<Atom name="H1'" type="315"></Atom>
			<Atom name="H2'" type="317"></Atom>
			<Atom name="H3" type="306"></Atom>
			<Atom name="H3'" type="319"></Atom>
			<Atom name="H4'" type="313"></Atom>
			<Atom name="H5" type="307"></Atom>
			<Atom name="H5'" type="325"></Atom>
			<Atom name="H5''" type="325"></Atom>
			<Atom name="H6" type="310"></Atom>
			<Atom name="HO2'" type="321"></Atom>
			<Atom name="N1" type="304"></Atom>
			<Atom name="N3" type="303"></Atom>
			<Atom name="O1P" type="344"></Atom>
			<Atom name="O2" type="308"></Atom>
			<Atom name="O2'" type="320"></Atom>
			<Atom name="O2P" type="344"></Atom>
			<Atom name="O3'" type="322"></Atom>
			<Atom name="O4" type="309"></Atom>
			<Atom name="O4'" type="311"></Atom>
			<Atom name="O5'" type="326"></Atom>
			<Atom name="P" type="343"></Atom>
			<Bond from="0" to="27"></Bond>
			<Bond from="0" to="9"></Bond>
			<Bond from="0" to="19"></Bond>
			<Bond from="0" to="2"></Bond>
			<Bond from="1" to="19"></Bond>
			<Bond from="1" to="20"></Bond>
			<Bond from="1" to="22"></Bond>
			<Bond from="2" to="3"></Bond>
			<Bond from="2" to="10"></Bond>
			<Bond from="2" to="23"></Bond>
			<Bond from="3" to="5"></Bond>
			<Bond from="3" to="12"></Bond>
			<Bond from="3" to="25"></Bond>
			<Bond from="4" to="6"></Bond>
			<Bond from="4" to="26"></Bond>
			<Bond from="4" to="20"></Bond>
			<Bond from="5" to="7"></Bond>
			<Bond from="5" to="13"></Bond>
			<Bond from="5" to="27"></Bond>
			<Bond from="6" to="8"></Bond>
			<Bond from="6" to="14"></Bond>
			<Bond from="7" to="28"></Bond>
			<Bond from="7" to="15"></Bond>
			<Bond from="7" to="16"></Bond>
			<Bond from="8" to="19"></Bond>
			<Bond from="8" to="17"></Bond>
			<Bond from="11" to="20"></Bond>
			<Bond from="18" to="23"></Bond>
			<Bond from="21" to="29"></Bond>
			<Bond from="24" to="29"></Bond>
			<Bond from="28" to="29"></Bond>
			<ExternalBond from="29"></ExternalBond>
			<ExternalBond from="25"></ExternalBond>
		</Residue>
		<Residue name="RU3">
			<Atom name="C1'" type="314"></Atom>
			<Atom name="C2" type="300"></Atom>
			<Atom name="C2'" type="316"></Atom>
			<Atom name="C3'" type="318"></Atom>
			<Atom name="C4" type="302"></Atom>
			<Atom name="C4'" type="312"></Atom>
			<Atom name="C5" type="305"></Atom>
			<Atom name="C5'" type="324"></Atom>
			<Atom name="C6" type="301"></Atom>
			<Atom name="H1'" type="315"></Atom>
			<Atom name="H2'" type="317"></Atom>
			<Atom name="H3" type="306"></Atom>
			<Atom name="H3'" type="319"></Atom>
			<Atom name="H3T" type="323"></Atom>
			<Atom name="H4'" type="313"></Atom>
			<Atom name="H5" type="307"></Atom>
			<Atom name="H5'" type="325"></Atom>
			<Atom name="H5''" type="325"></Atom>
			<Atom name="H6" type="310"></Atom>
			<Atom name="HO2'" type="321"></Atom>
			<Atom name="N1" type="304"></Atom>
			<Atom name="N3" type="303"></Atom>
			<Atom name="O1P" type="344"></Atom>
			<Atom name="O2" type="308"></Atom>
			<Atom name="O2'" type="320"></Atom>
			<Atom name="O2P" type="344"></Atom>
			<Atom name="O3'" type="346"></Atom>
			<Atom name="O4" type="309"></Atom>
			<Atom name="O4'" type="311"></Atom>
			<Atom name="O5'" type="326"></Atom>
			<Atom name="P" type="343"></Atom>
			<Bond from="0" to="28"></Bond>
			<Bond from="0" to="9"></Bond>
			<Bond from="0" to="20"></Bond>
			<Bond from="0" to="2"></Bond>
			<Bond from="1" to="20"></Bond>
			<Bond from="1" to="21"></Bond>
			<Bond from="1" to="23"></Bond>
			<Bond from="2" to="3"></Bond>
			<Bond from="2" to="10"></Bond>
			<Bond from="2" to="24"></Bond>
			<Bond from="3" to="5"></Bond>
			<Bond from="3" to="12"></Bond>
			<Bond from="3" to="26"></Bond>
			<Bond from="4" to="6"></Bond>
			<Bond from="4" to="27"></Bond>
			<Bond from="4" to="21"></Bond>
			<Bond from="5" to="7"></Bond>
			<Bond from="5" to="14"></Bond>
			<Bond from="5" to="28"></Bond>
			<Bond from="6" to="8"></Bond>
			<Bond from="6" to="15"></Bond>
			<Bond from="7" to="29"></Bond>
			<Bond from="7" to="16"></Bond>
			<Bond from="7" to="17"></Bond>
			<Bond from="8" to="20"></Bond>
			<Bond from="8" to="18"></Bond>
			<Bond from="11" to="21"></Bond>
			<Bond from="13" to="26"></Bond>
			<Bond from="19" to="24"></Bond>
			<Bond from="22" to="30"></Bond>
			<Bond from="25" to="30"></Bond>
			<Bond from="29" to="30"></Bond>
			<ExternalBond from="30"></ExternalBond>
		</Residue>
		<Residue name="RU5">
			<Atom name="C1'" type="314"></Atom>
			<Atom name="C2" type="300"></Atom>
			<Atom name="C2'" type="316"></Atom>
			<Atom name="C3'" type="318"></Atom>
			<Atom name="C4" type="302"></Atom>
			<Atom name="C4'" type="312"></Atom>
			<Atom name="C5" type="305"></Atom>
			<Atom name="C5'" type="324"></Atom>
			<Atom name="C6" type="301"></Atom>
			<Atom name="H1'" type="315"></Atom>
			<Atom name="H2'" type="317"></Atom>
			<Atom name="H3" type="306"></Atom>
			<Atom name="H3'" type="319"></Atom>
			<Atom name="H4'" type="313"></Atom>
			<Atom name="H5" type="307"></Atom>
			<Atom name="H5'" type="325"></Atom>
			<Atom name="H5''" type="325"></Atom>
			<Atom name="H5T" type="327"></Atom>
			<Atom name="H6" type="310"></Atom>
			<Atom name="HO2'" type="321"></Atom>
			<Atom name="N1" type="304"></Atom>
			<Atom name="N3" type="303"></Atom>
			<Atom name="O2" type="308"></Atom>
			<Atom name="O2'" type="320"></Atom>
			<Atom name="O3'" type="322"></Atom>
			<Atom name="O4" type="309"></Atom>
			<Atom name="O4'" type="311"></Atom>
			<Atom name="O5'" type="345"></Atom>
			<Bond from="0" to="26"></Bond>
			<Bond from="0" to="9"></Bond>
			<Bond from="0" to="20"></Bond>
			<Bond from="0" to="2"></Bond>
			<Bond from="1" to="20"></Bond>
			<Bond from="1" to="21"></Bond>
			<Bond from="1" to="22"></Bond>
			<Bond from="2" to="3"></Bond>
			<Bond from="2" to="10"></Bond>
			<Bond from="2" to="23"></Bond>
			<Bond from="3" to="5"></Bond>
			<Bond from="3" to="12"></Bond>
			<Bond from="3" to="24"></Bond>
			<Bond from="4" to="6"></Bond>
			<Bond from="4" to="25"></Bond>
			<Bond from="4" to="21"></Bond>
			<Bond from="5" to="7"></Bond>
			<Bond from="5" to="13"></Bond>
			<Bond from="5" to="26"></Bond>
			<Bond from="6" to="8"></Bond>
			<Bond from="6" to="14"></Bond>
			<Bond from="7" to="27"></Bond>
			<Bond from="7" to="15"></Bond>
			<Bond from="7" to="16"></Bond>
			<Bond from="8" to="20"></Bond>
			<Bond from="8" to="18"></Bond>
			<Bond from="11" to="21"></Bond>
			<Bond from="17" to="27"></Bond>
			<Bond from="19" to="23"></Bond>
			<ExternalBond from="24"></ExternalBond>
		</Residue>
		<Residue name="RUN">
			<Atom name="C1'" type="314"></Atom>
			<Atom name="C2" type="300"></Atom>
			<Atom name="C2'" type="316"></Atom>
			<Atom name="C3'" type="318"></Atom>
			<Atom name="C4" type="302"></Atom>
			<Atom name="C4'" type="312"></Atom>
			<Atom name="C5" type="305"></Atom>
			<Atom name="C5'" type="324"></Atom>
			<Atom name="C6" type="301"></Atom>
			<Atom name="H1'" type="315"></Atom>
			<Atom name="H2'" type="317"></Atom>
			<Atom name="H3" type="306"></Atom>
			<Atom name="H3'" type="319"></Atom>
			<Atom name="H3T" type="323"></Atom>
			<Atom name="H4'" type="313"></Atom>
			<Atom name="H5" type="307"></Atom>
			<Atom name="H5'" type="325"></Atom>
			<Atom name="H5''" type="325"></Atom>
			<Atom name="H5T" type="327"></Atom>
			<Atom name="H6" type="310"></Atom>
			<Atom name="HO2'" type="321"></Atom>
			<Atom name="N1" type="304"></Atom>
			<Atom name="N3" type="303"></Atom>
			<Atom name="O2" type="308"></Atom>
			<Atom name="O2'" type="320"></Atom>
			<Atom name="O3'" type="346"></Atom>
			<Atom name="O4" type="309"></Atom>
			<Atom name="O4'" type="311"></Atom>
			<Atom name="O5'" type="345"></Atom>
			<Bond from="0" to="27"></Bond>
			<Bond from="0" to="9"></Bond>
			<Bond from="0" to="21"></Bond>
			<Bond from="0" to="2"></Bond>
			<Bond from="1" to="21"></Bond>
			<Bond from="1" to="22"></Bond>
			<Bond from="1" to="23"></Bond>
			<Bond from="2" to="3"></Bond>
			<Bond from="2" to="10"></Bond>
			<Bond from="2" to="24"></Bond>
			<Bond from="3" to="5"></Bond>
			<Bond from="3" to="12"></Bond>
			<Bond from="3" to="25"></Bond>
			<Bond from="4" to="6"></Bond>
			<Bond from="4" to="26"></Bond>
			<Bond from="4" to="22"></Bond>
			<Bond from="5" to="7"></Bond>
			<Bond from="5" to="14"></Bond>
			<Bond from="5" to="27"></Bond>
			<Bond from="6" to="8"></Bond>
			<Bond from="6" to="15"></Bond>
			<Bond from="7" to="28"></Bond>
			<Bond from="7" to="16"></Bond>
			<Bond from="7" to="17"></Bond>
			<Bond from="8" to="21"></Bond>
			<Bond from="8" to="19"></Bond>
			<Bond from="11" to="22"></Bond>
			<Bond from="13" to="25"></Bond>
			<Bond from="18" to="28"></Bond>
			<Bond from="20" to="24"></Bond>
		</Residue>
		<Residue name="SER">
			<Atom name="C" type="9"></Atom>
			<Atom name="CA" type="8"></Atom>
			<Atom name="CB" type="33"></Atom>
			<Atom name="H" type="10"></Atom>
			<Atom name="HA" type="12"></Atom>
			<Atom name="HB2" type="34"></Atom>
			<Atom name="HB3" type="34"></Atom>
			<Atom name="HG" type="36"></Atom>
			<Atom name="N" type="7"></Atom>
			<Atom name="O" type="11"></Atom>
			<Atom name="OG" type="35"></Atom>
			<Bond from="0" to="1"></Bond>
			<Bond from="0" to="9"></Bond>
			<Bond from="1" to="2"></Bond>
			<Bond from="1" to="4"></Bond>
			<Bond from="1" to="8"></Bond>
			<Bond from="2" to="10"></Bond>
			<Bond from="2" to="6"></Bond>
			<Bond from="2" to="5"></Bond>
			<Bond from="3" to="8"></Bond>
			<Bond from="7" to="10"></Bond>
			<ExternalBond from="8"></ExternalBond>
			<ExternalBond from="0"></ExternalBond>
		</Residue>
		<Residue name="THR">
			<Atom name="C" type="9"></Atom>
			<Atom name="CA" type="8"></Atom>
			<Atom name="CB" type="37"></Atom>
			<Atom name="CG2" type="41"></Atom>
			<Atom name="H" type="10"></Atom>
			<Atom name="HA" type="12"></Atom>
			<Atom name="HB" type="38"></Atom>
			<Atom name="HG1" type="40"></Atom>
			<Atom name="HG21" type="42"></Atom>
			<Atom name="HG22" type="42"></Atom>
			<Atom name="HG23" type="42"></Atom>
			<Atom name="N" type="7"></Atom>
			<Atom name="O" type="11"></Atom>
			<Atom name="OG1" type="39"></Atom>
			<Bond from="0" to="1"></Bond>
			<Bond from="0" to="12"></Bond>
			<Bond from="1" to="2"></Bond>
			<Bond from="1" to="5"></Bond>
			<Bond from="1" to="11"></Bond>
			<Bond from="2" to="6"></Bond>
			<Bond from="2" to="3"></Bond>
			<Bond from="2" to="13"></Bond>
			<Bond from="3" to="8"></Bond>
			<Bond from="3" to="10"></Bond>
			<Bond from="3" to="9"></Bond>
			<Bond from="4" to="11"></Bond>
			<Bond from="7" to="13"></Bond>
			<ExternalBond from="11"></ExternalBond>
			<ExternalBond from="0"></ExternalBond>
		</Residue>
		<Residue name="TRP">
			<Atom name="C" type="9"></Atom>
			<Atom name="CA" type="8"></Atom>
			<Atom name="CB" type="89"></Atom>
			<Atom name="CD1" type="92"></Atom>
			<Atom name="CD2" type="94"></Atom>
			<Atom name="CE2" type="97"></Atom>
			<Atom name="CE3" type="98"></Atom>
			<Atom name="CG" type="91"></Atom>
			<Atom name="CH2" type="104"></Atom>
			<Atom name="CZ2" type="100"></Atom>
			<Atom name="CZ3" type="102"></Atom>
			<Atom name="H" type="10"></Atom>
			<Atom name="HA" type="12"></Atom>
			<Atom name="HB2" type="90"></Atom>
			<Atom name="HB3" type="90"></Atom>
			<Atom name="HD1" type="93"></Atom>
			<Atom name="HE1" type="96"></Atom>
			<Atom name="HE3" type="99"></Atom>
			<Atom name="HH2" type="105"></Atom>
			<Atom name="HZ2" type="101"></Atom>
			<Atom name="HZ3" type="103"></Atom>
			<Atom name="N" type="7"></Atom>
			<Atom name="NE1" type="95"></Atom>
			<Atom name="O" type="11"></Atom>
			<Bond from="0" to="1"></Bond>
			<Bond from="0" to="23"></Bond>
			<Bond from="1" to="2"></Bond>
			<Bond from="1" to="12"></Bond>
			<Bond from="1" to="21"></Bond>
			<Bond from="2" to="7"></Bond>
			<Bond from="2" to="14"></Bond>
			<Bond from="2" to="13"></Bond>
			<Bond from="3" to="7"></Bond>
			<Bond from="3" to="15"></Bond>
			<Bond from="3" to="22"></Bond>
			<Bond from="4" to="7"></Bond>
			<Bond from="4" to="6"></Bond>
			<Bond from="4" to="5"></Bond>
			<Bond from="5" to="22"></Bond>
			<Bond from="5" to="9"></Bond>
			<Bond from="6" to="10"></Bond>
			<Bond from="6" to="17"></Bond>
			<Bond from="8" to="9"></Bond>
			<Bond from="8" to="10"></Bond>
			<Bond from="8" to="18"></Bond>
			<Bond from="9" to="19"></Bond>
			<Bond from="10" to="20"></Bond>
			<Bond from="11" to="21"></Bond>
			<Bond from="16" to="22"></Bond>
			<ExternalBond from="21"></ExternalBond>
			<ExternalBond from="0"></ExternalBond>
		</Residue>
		<Residue name="TYD">
			<Atom name="C" type="9"></Atom>
			<Atom name="CA" type="8"></Atom>
			<Atom name="CB" type="80"></Atom>
			<Atom name="CD1" type="83"></Atom>
			<Atom name="CD2" type="83"></Atom>
			<Atom name="CE1" type="85"></Atom>
			<Atom name="CE2" type="85"></Atom>
			<Atom name="CG" type="82"></Atom>
			<Atom name="CZ" type="87"></Atom>
			<Atom name="H" type="10"></Atom>
			<Atom name="HA" type="12"></Atom>
			<Atom name="HB2" type="81"></Atom>
			<Atom name="HB3" type="81"></Atom>
			<Atom name="HD1" type="84"></Atom>
			<Atom name="HD2" type="84"></Atom>
			<Atom name="HE1" type="86"></Atom>
			<Atom name="HE2" type="86"></Atom>
			<Atom name="N" type="7"></Atom>
			<Atom name="O" type="11"></Atom>
			<Atom name="OH" type="88"></Atom>
			<Bond from="0" to="1"></Bond>
			<Bond from="0" to="18"></Bond>
			<Bond from="1" to="2"></Bond>
			<Bond from="1" to="10"></Bond>
			<Bond from="1" to="17"></Bond>
			<Bond from="2" to="7"></Bond>
			<Bond from="2" to="12"></Bond>
			<Bond from="2" to="11"></Bond>
			<Bond from="3" to="7"></Bond>
			<Bond from="3" to="5"></Bond>
			<Bond from="3" to="13"></Bond>
			<Bond from="4" to="7"></Bond>
			<Bond from="4" to="6"></Bond>
			<Bond from="4" to="14"></Bond>
			<Bond from="5" to="8"></Bond>
			<Bond from="5" to="15"></Bond>
			<Bond from="6" to="8"></Bond>
			<Bond from="6" to="16"></Bond>
			<Bond from="8" to="19"></Bond>
			<Bond from="9" to="17"></Bond>
			<ExternalBond from="17"></ExternalBond>
			<ExternalBond from="0"></ExternalBond>
		</Residue>
		<Residue name="TYR">
			<Atom name="C" type="9"></Atom>
			<Atom name="CA" type="8"></Atom>
			<Atom name="CB" type="70"></Atom>
			<Atom name="CD1" type="73"></Atom>
			<Atom name="CD2" type="73"></Atom>
			<Atom name="CE1" type="75"></Atom>
			<Atom name="CE2" type="75"></Atom>
			<Atom name="CG" type="72"></Atom>
			<Atom name="CZ" type="77"></Atom>
			<Atom name="H" type="10"></Atom>
			<Atom name="HA" type="12"></Atom>
			<Atom name="HB2" type="71"></Atom>
			<Atom name="HB3" type="71"></Atom>
			<Atom name="HD1" type="74"></Atom>
			<Atom name="HD2" type="74"></Atom>
			<Atom name="HE1" type="76"></Atom>
			<Atom name="HE2" type="76"></Atom>
			<Atom name="HH" type="79"></Atom>
			<Atom name="N" type="7"></Atom>
			<Atom name="O" type="11"></Atom>
			<Atom name="OH" type="78"></Atom>
			<Bond from="0" to="1"></Bond>
			<Bond from="0" to="19"></Bond>
			<Bond from="1" to="2"></Bond>
			<Bond from="1" to="10"></Bond>
			<Bond from="1" to="18"></Bond>
			<Bond from="2" to="7"></Bond>
			<Bond from="2" to="12"></Bond>
			<Bond from="2" to="11"></Bond>
			<Bond from="3" to="7"></Bond>
			<Bond from="3" to="5"></Bond>
			<Bond from="3" to="13"></Bond>
			<Bond from="4" to="7"></Bond>
			<Bond from="4" to="6"></Bond>
			<Bond from="4" to="14"></Bond>
			<Bond from="5" to="8"></Bond>
			<Bond from="5" to="15"></Bond>
			<Bond from="6" to="8"></Bond>
			<Bond from="6" to="16"></Bond>
			<Bond from="8" to="20"></Bond>
			<Bond from="9" to="18"></Bond>
			<Bond from="17" to="20"></Bond>
			<ExternalBond from="18"></ExternalBond>
			<ExternalBond from="0"></ExternalBond>
		</Residue>
		<Residue name="VAL">
			<Atom name="C" type="9"></Atom>
			<Atom name="CA" type="8"></Atom>
			<Atom name="CB" type="15"></Atom>
			<Atom name="CG1" type="17"></Atom>
			<Atom name="CG2" type="17"></Atom>
			<Atom name="H" type="10"></Atom>
			<Atom name="HA" type="12"></Atom>
			<Atom name="HB" type="16"></Atom>
			<Atom name="HG11" type="18"></Atom>
			<Atom name="HG12" type="18"></Atom>
			<Atom name="HG13" type="18"></Atom>
			<Atom name="HG21" type="18"></Atom>
			<Atom name="HG22" type="18"></Atom>
			<Atom name="HG23" type="18"></Atom>
			<Atom name="N" type="7"></Atom>
			<Atom name="O" type="11"></Atom>
			<Bond from="0" to="1"></Bond>
			<Bond from="0" to="15"></Bond>
			<Bond from="1" to="2"></Bond>
			<Bond from="1" to="6"></Bond>
			<Bond from="1" to="14"></Bond>
			<Bond from="2" to="3"></Bond>
			<Bond from="2" to="7"></Bond>
			<Bond from="2" to="4"></Bond>
			<Bond from="3" to="8"></Bond>
			<Bond from="3" to="9"></Bond>
			<Bond from="3" to="10"></Bond>
			<Bond from="4" to="11"></Bond>
			<Bond from="4" to="13"></Bond>
			<Bond from="4" to="12"></Bond>
			<Bond from="5" to="14"></Bond>
			<ExternalBond from="14"></ExternalBond>
			<ExternalBond from="0"></ExternalBond>
		</Residue>
		<Residue name="ACE">
			<Atom name="HH31" type="222"></Atom>
			<Atom name="CH3" type="221"></Atom>
			<Atom name="HH32" type="222"></Atom>
			<Atom name="HH33" type="222"></Atom>
			<Atom name="C" type="223"></Atom>
			<Atom name="O" type="224"></Atom>
			<Bond from="0" to="1"></Bond>
			<Bond from="1" to="2"></Bond>
			<Bond from="1" to="3"></Bond>
			<Bond from="1" to="4"></Bond>
			<Bond from="4" to="5"></Bond>
			<ExternalBond from="4"></ExternalBond>
		</Residue>
		<Residue name="NME">
			<Atom name="N" type="227"></Atom>
			<Atom name="H" type="228"></Atom>
			<Atom name="CH3" type="229"></Atom>
			<Atom name="HH31" type="230"></Atom>
			<Atom name="HH32" type="230"></Atom>
			<Atom name="HH33" type="230"></Atom>
			<Bond from="0" to="1"></Bond>
			<Bond from="0" to="2"></Bond>
			<Bond from="2" to="3"></Bond>
			<Bond from="2" to="4"></Bond>
			<Bond from="2" to="5"></Bond>
			<ExternalBond from="0"></ExternalBond>
		</Residue>
		<Residue name="LI">
			<Atom name="LI" type="351"></Atom>
		</Residue>
		<Residue name="NA">
			<Atom name="NA" type="352"></Atom>
		</Residue>
		<Residue name="K">
			<Atom name="K" type="353"></Atom>
		</Residue>
		<Residue name="RB">
			<Atom name="RB" type="354"></Atom>
		</Residue>
		<Residue name="CS">
			<Atom name="CS" type="355"></Atom>
		</Residue>
		<Residue name="BE">
			<Atom name="BE" type="356"></Atom>
		</Residue>
		<Residue name="MG">
			<Atom name="MG" type="357"></Atom>
		</Residue>
		<Residue name="CA">
			<Atom name="CA" type="358"></Atom>
		</Residue>
		<Residue name="ZN">
			<Atom name="ZN" type="359"></Atom>
		</Residue>
		<Residue name="F">
			<Atom name="F" type="360"></Atom>
		</Residue>
		<Residue name="Cl">
			<Atom name="Cl" type="361"></Atom>
		</Residue>
		<Residue name="Br">
			<Atom name="Br" type="362"></Atom>
		</Residue>
		<Residue name="I">
			<Atom name="I" type="363"></Atom>
		</Residue>
	</Residues>
	<AmoebaBondForce bond-cubic="-25.5" bond-quartic="379.3125">
		<Bond class1="1" class2="2" length="0.14370000000000002" k="156900.0"></Bond>
		<Bond class1="1" class2="3" length="0.1345" k="201668.80000000002"></Bond>
		<Bond class1="1" class2="4" length="0.1028" k="203760.80000000002"></Bond>
		<Bond class1="1" class2="7" length="0.14370000000000002" k="156900.0"></Bond>
		<Bond class1="1" class2="8" length="0.1446" k="156816.32"></Bond>
		<Bond class1="1" class2="39" length="0.1325" k="205601.76"></Bond>
		<Bond class1="1" class2="40" length="0.14370000000000002" k="156900.0"></Bond>
		<Bond class1="2" class2="3" length="0.1509" k="144348.0"></Bond>
		<Bond class1="2" class2="6" length="0.11120000000000002" k="142674.4"></Bond>
		<Bond class1="2" class2="30" length="0.1509" k="144348.0"></Bond>
		<Bond class1="2" class2="32" length="0.1509" k="144348.0"></Bond>
		<Bond class1="2" class2="41" length="0.1448" k="159535.92"></Bond>
		<Bond class1="3" class2="5" length="0.12255" k="276980.8"></Bond>
		<Bond class1="3" class2="7" length="0.1509" k="144348.0"></Bond>
		<Bond class1="3" class2="8" length="0.1509" k="144348.0"></Bond>
		<Bond class1="3" class2="15" length="0.1345" k="201668.80000000002"></Bond>
		<Bond class1="3" class2="40" length="0.1509" k="144348.0"></Bond>
		<Bond class1="6" class2="7" length="0.11120000000000002" k="142674.4"></Bond>
		<Bond class1="6" class2="16" length="0.11120000000000002" k="142674.4"></Bond>
		<Bond class1="6" class2="40" length="0.11120000000000002" k="142674.4"></Bond>
		<Bond class1="7" class2="7" length="0.1525" k="135143.2"></Bond>
		<Bond class1="7" class2="8" length="0.1525" k="135143.2"></Bond>
		<Bond class1="7" class2="10" length="0.1413" k="171544.0"></Bond>
		<Bond class1="7" class2="15" length="0.14370000000000002" k="156900.0"></Bond>
		<Bond class1="7" class2="16" length="0.1525" k="135143.2"></Bond>
		<Bond class1="7" class2="30" length="0.1509" k="144348.0"></Bond>
		<Bond class1="7" class2="32" length="0.1509" k="144348.0"></Bond>
		<Bond class1="7" class2="41" length="0.1448" k="159535.92"></Bond>
		<Bond class1="8" class2="8" length="0.1525" k="135143.2"></Bond>
		<Bond class1="8" class2="9" length="0.11120000000000002" k="142674.4"></Bond>
		<Bond class1="8" class2="10" length="0.1413" k="171544.0"></Bond>
		<Bond class1="8" class2="12" length="0.1805" k="90290.72"></Bond>
		<Bond class1="8" class2="14" length="0.18130000000000002" k="90290.72"></Bond>
		<Bond class1="8" class2="17" length="0.1499" k="189618.88"></Bond>
		<Bond class1="8" class2="22" length="0.1509" k="144348.0"></Bond>
		<Bond class1="8" class2="26" length="0.14930000000000002" k="189618.88"></Bond>
		<Bond class1="8" class2="30" length="0.1509" k="144348.0"></Bond>
		<Bond class1="8" class2="32" length="0.1509" k="144348.0"></Bond>
		<Bond class1="8" class2="36" length="0.1525" k="135143.2"></Bond>
		<Bond class1="8" class2="37" length="0.1448" k="159535.92"></Bond>
		<Bond class1="9" class2="16" length="0.11120000000000002" k="142674.4"></Bond>
		<Bond class1="9" class2="36" length="0.11120000000000002" k="142674.4"></Bond>
		<Bond class1="10" class2="11" length="0.0947" k="229659.76"></Bond>
		<Bond class1="12" class2="12" length="0.20190000000000002" k="78868.40000000001"></Bond>
		<Bond class1="12" class2="13" length="0.1342" k="116482.55999999998"></Bond>
		<Bond class1="15" class2="16" length="0.14370000000000002" k="156900.0"></Bond>
		<Bond class1="16" class2="16" length="0.15247" k="135143.2"></Bond>
		<Bond class1="16" class2="41" length="0.1448" k="159535.92"></Bond>
		<Bond class1="17" class2="17" length="0.13887000000000002" k="197442.96000000002"></Bond>
		<Bond class1="17" class2="18" length="0.11000000000000001" k="155017.2"></Bond>
		<Bond class1="17" class2="19" length="0.1355" k="180581.44"></Bond>
		<Bond class1="17" class2="21" length="0.12747" k="284512.0"></Bond>
		<Bond class1="19" class2="20" length="0.0947" k="229659.76"></Bond>
		<Bond class1="22" class2="22" length="0.13887000000000002" k="197442.96000000002"></Bond>
		<Bond class1="22" class2="23" length="0.1101" k="155017.2"></Bond>
		<Bond class1="22" class2="24" length="0.1355" k="273591.76"></Bond>
		<Bond class1="24" class2="25" length="0.10300000000000001" k="195643.84"></Bond>
		<Bond class1="24" class2="26" length="0.1373" k="273591.76"></Bond>
		<Bond class1="24" class2="28" length="0.13520000000000001" k="273591.76"></Bond>
		<Bond class1="26" class2="26" length="0.1371" k="225768.64"></Bond>
		<Bond class1="26" class2="27" length="0.1081" k="155017.2"></Bond>
		<Bond class1="26" class2="29" length="0.13740000000000002" k="280328.0"></Bond>
		<Bond class1="27" class2="28" length="0.1081" k="155017.2"></Bond>
		<Bond class1="28" class2="29" length="0.1327" k="280328.0"></Bond>
		<Bond class1="30" class2="31" length="0.12553" k="294972.0"></Bond>
		<Bond class1="32" class2="33" length="0.12255" k="294972.0"></Bond>
		<Bond class1="32" class2="34" length="0.13498000000000002" k="180581.44"></Bond>
		<Bond class1="34" class2="35" length="0.09737000000000001" k="215224.96000000002"></Bond>
		<Bond class1="37" class2="38" length="0.10149999999999999" k="193258.96000000002"></Bond>
		<Bond class1="41" class2="42" length="0.10149999999999999" k="193258.96000000002"></Bond>
		<Bond class1="43" class2="43" length="0.1404" k="112131.20000000001"></Bond>
		<Bond class1="43" class2="45" length="0.1406" k="142256.0"></Bond>
		<Bond class1="43" class2="46" length="0.137" k="142256.0"></Bond>
		<Bond class1="43" class2="49" length="0.13720000000000002" k="192464.0"></Bond>
		<Bond class1="43" class2="50" length="0.135" k="142256.0"></Bond>
		<Bond class1="43" class2="56" length="0.14370000000000002" k="142256.0"></Bond>
		<Bond class1="43" class2="60" length="0.137" k="142256.0"></Bond>
		<Bond class1="44" class2="46" length="0.13620000000000002" k="167360.0"></Bond>
		<Bond class1="44" class2="49" length="0.1335" k="199995.2"></Bond>
		<Bond class1="44" class2="51" length="0.10760000000000002" k="175728.0"></Bond>
		<Bond class1="44" class2="60" length="0.13620000000000002" k="167360.0"></Bond>
		<Bond class1="45" class2="47" length="0.1355" k="175728.0"></Bond>
		<Bond class1="45" class2="50" length="0.13260000000000002" k="167360.0"></Bond>
		<Bond class1="45" class2="55" length="0.142" k="163176.0"></Bond>
		<Bond class1="46" class2="68" length="0.1432" k="163176.0"></Bond>
		<Bond class1="46" class2="76" length="0.1432" k="163176.0"></Bond>
		<Bond class1="47" class2="53" length="0.1004" k="225936.0"></Bond>
		<Bond class1="47" class2="59" length="0.1361" k="175728.0"></Bond>
		<Bond class1="48" class2="48" length="0.1353" k="175728.0"></Bond>
		<Bond class1="48" class2="50" length="0.13340000000000002" k="167360.0"></Bond>
		<Bond class1="48" class2="51" length="0.1081" k="169452.0"></Bond>
		<Bond class1="48" class2="52" length="0.1081" k="169452.0"></Bond>
		<Bond class1="48" class2="54" length="0.1342" k="167360.0"></Bond>
		<Bond class1="48" class2="55" length="0.1381" k="163176.0"></Bond>
		<Bond class1="48" class2="56" length="0.14450000000000002" k="175728.0"></Bond>
		<Bond class1="48" class2="62" length="0.14930000000000002" k="150624.0"></Bond>
		<Bond class1="48" class2="63" length="0.1342" k="167360.0"></Bond>
		<Bond class1="50" class2="56" length="0.1369" k="199995.2"></Bond>
		<Bond class1="50" class2="59" length="0.131" k="167360.0"></Bond>
		<Bond class1="54" class2="56" length="0.13970000000000002" k="135980.0"></Bond>
		<Bond class1="54" class2="59" length="0.13660000000000003" k="167360.0"></Bond>
		<Bond class1="54" class2="61" length="0.1011" k="214220.80000000002"></Bond>
		<Bond class1="54" class2="68" length="0.14150000000000001" k="150624.0"></Bond>
		<Bond class1="54" class2="76" length="0.14150000000000001" k="150624.0"></Bond>
		<Bond class1="55" class2="57" length="0.10800000000000001" k="170707.2"></Bond>
		<Bond class1="56" class2="58" length="0.12240000000000001" k="221752.0"></Bond>
		<Bond class1="56" class2="63" length="0.13970000000000002" k="135980.0"></Bond>
		<Bond class1="60" class2="68" length="0.1432" k="163176.0"></Bond>
		<Bond class1="60" class2="76" length="0.1432" k="163176.0"></Bond>
		<Bond class1="61" class2="63" length="0.1011" k="214220.80000000002"></Bond>
		<Bond class1="62" class2="64" length="0.1087" k="160665.6"></Bond>
		<Bond class1="63" class2="68" length="0.14150000000000001" k="150624.0"></Bond>
		<Bond class1="63" class2="76" length="0.14150000000000001" k="150624.0"></Bond>
		<Bond class1="65" class2="66" length="0.1432" k="160665.6"></Bond>
		<Bond class1="65" class2="68" length="0.1414" k="160665.6"></Bond>
		<Bond class1="66" class2="67" length="0.10920000000000002" k="162966.80000000002"></Bond>
		<Bond class1="66" class2="68" length="0.15100000000000002" k="133888.0"></Bond>
		<Bond class1="66" class2="72" length="0.1502" k="158992.0"></Bond>
		<Bond class1="67" class2="68" length="0.10920000000000002" k="162966.80000000002"></Bond>
		<Bond class1="68" class2="68" length="0.15100000000000002" k="133888.0"></Bond>
		<Bond class1="68" class2="69" length="0.141" k="160665.6"></Bond>
		<Bond class1="68" class2="71" length="0.141" k="160665.6"></Bond>
		<Bond class1="68" class2="87" length="0.141" k="160665.6"></Bond>
		<Bond class1="69" class2="70" length="0.0971" k="257525.2"></Bond>
		<Bond class1="70" class2="71" length="0.0971" k="257525.2"></Bond>
		<Bond class1="70" class2="74" length="0.0971" k="257525.2"></Bond>
		<Bond class1="70" class2="86" length="0.0971" k="257525.2"></Bond>
		<Bond class1="70" class2="87" length="0.0971" k="257525.2"></Bond>
		<Bond class1="71" class2="84" length="0.16060000000000002" k="133888.0"></Bond>
		<Bond class1="72" class2="73" length="0.10920000000000002" k="166732.4"></Bond>
		<Bond class1="72" class2="74" length="0.141" k="202505.6"></Bond>
		<Bond class1="72" class2="86" length="0.141" k="202505.6"></Bond>
		<Bond class1="74" class2="84" length="0.16060000000000002" k="133888.0"></Bond>
		<Bond class1="75" class2="76" length="0.15100000000000002" k="133888.0"></Bond>
		<Bond class1="75" class2="77" length="0.1432" k="160665.6"></Bond>
		<Bond class1="75" class2="78" length="0.10920000000000002" k="162966.80000000002"></Bond>
		<Bond class1="75" class2="79" length="0.1502" k="158992.0"></Bond>
		<Bond class1="76" class2="76" length="0.15100000000000002" k="133888.0"></Bond>
		<Bond class1="76" class2="77" length="0.1414" k="160665.6"></Bond>
		<Bond class1="76" class2="78" length="0.10920000000000002" k="162966.80000000002"></Bond>
		<Bond class1="76" class2="80" length="0.141" k="160665.6"></Bond>
		<Bond class1="76" class2="88" length="0.141" k="160665.6"></Bond>
		<Bond class1="79" class2="82" length="0.10920000000000002" k="166732.4"></Bond>
		<Bond class1="79" class2="83" length="0.141" k="202505.6"></Bond>
		<Bond class1="79" class2="89" length="0.141" k="202505.6"></Bond>
		<Bond class1="80" class2="81" length="0.0971" k="257525.2"></Bond>
		<Bond class1="80" class2="84" length="0.16060000000000002" k="133888.0"></Bond>
		<Bond class1="81" class2="83" length="0.0971" k="257525.2"></Bond>
		<Bond class1="81" class2="88" length="0.0971" k="257525.2"></Bond>
		<Bond class1="81" class2="89" length="0.0971" k="257525.2"></Bond>
		<Bond class1="83" class2="84" length="0.16060000000000002" k="133888.0"></Bond>
		<Bond class1="84" class2="85" length="0.1496" k="292880.0"></Bond>
		<Bond class1="90" class2="91" length="0.09632128186619175" k="222355.55051804092"></Bond>
	</AmoebaBondForce>
	<AmoebaAngleForce angle-cubic="-0.014" angle-quartic="5.6e-05" angle-pentic="-7e-07" angle-sextic="2.2e-08">
		<Angle class1="1" class2="2" class3="3" k="0.07009856064151881" angle1="109.80" inPlane="False"></Angle>
		<Angle class1="1" class2="2" class3="6" k="0.07009856064151881" angle1="111.00" inPlane="False"></Angle>
		<Angle class1="1" class2="2" class3="30" k="0.07774567634786632" angle1="109.60" inPlane="False"></Angle>
		<Angle class1="1" class2="2" class3="32" k="0.07774567634786632" angle1="109.60" inPlane="False"></Angle>
		<Angle class1="3" class2="2" class3="6" k="0.0497062520912588" angle1="109.50" inPlane="False"></Angle>
		<Angle class1="3" class2="2" class3="41" k="0.0958438501862221" angle1="110.70" inPlane="False"></Angle>
		<Angle class1="6" class2="2" class3="6" k="0.05098077137565005" angle1="107.60" inPlane="False"></Angle>
		<Angle class1="6" class2="2" class3="30" k="0.0497062520912588" angle1="109.50" inPlane="False"></Angle>
		<Angle class1="6" class2="2" class3="32" k="0.0497062520912588" angle1="109.50" inPlane="False"></Angle>
		<Angle class1="6" class2="2" class3="41" k="0.07519663777908382" angle1="109.30" inPlane="False"></Angle>
		<Angle class1="1" class2="7" class3="3" k="0.07774567634786632" angle1="109.60" inPlane="False"></Angle>
		<Angle class1="1" class2="7" class3="6" k="0.07009856064151881" angle1="111.00" inPlane="False"></Angle>
		<Angle class1="1" class2="7" class3="7" k="0.06882404135712757" angle1="111.30" inPlane="False"></Angle>
		<Angle class1="1" class2="7" class3="8" k="0.06882404135712757" angle1="111.30" inPlane="False"></Angle>
		<Angle class1="1" class2="7" class3="30" k="0.07774567634786632" angle1="109.60" inPlane="False"></Angle>
		<Angle class1="1" class2="7" class3="32" k="0.07774567634786632" angle1="109.60" inPlane="False"></Angle>
		<Angle class1="3" class2="7" class3="6" k="0.0497062520912588" angle1="109.50" inPlane="False"></Angle>
		<Angle class1="3" class2="7" class3="7" k="0.07392211849469257" angle1="110.60" inPlane="False"></Angle>
		<Angle class1="3" class2="7" class3="8" k="0.07392211849469257" angle1="110.60" inPlane="False"></Angle>
		<Angle class1="3" class2="7" class3="15" k="0.07774567634786632" angle1="109.60" inPlane="False"></Angle>
		<Angle class1="3" class2="7" class3="16" k="0.07392211849469257" angle1="110.60" inPlane="False"></Angle>
		<Angle class1="3" class2="7" class3="41" k="0.0958438501862221" angle1="110.70" inPlane="False"></Angle>
		<Angle class1="6" class2="7" class3="7" k="0.05352980994443255" angle1="110.70" inPlane="False"></Angle>
		<Angle class1="6" class2="7" class3="8" k="0.05352980994443255" angle1="112.80" inPlane="False"></Angle>
		<Angle class1="6" class2="7" class3="10" k="0.07519663777908382" angle1="110.00" angle2="108.90" angle3="108.70" inPlane="False"></Angle>
		<Angle class1="6" class2="7" class3="15" k="0.07009856064151881" angle1="111.00" inPlane="False"></Angle>
		<Angle class1="6" class2="7" class3="16" k="0.05352980994443255" angle1="112.80" inPlane="False"></Angle>
		<Angle class1="6" class2="7" class3="30" k="0.0497062520912588" angle1="109.50" inPlane="False"></Angle>
		<Angle class1="6" class2="7" class3="32" k="0.0497062520912588" angle1="109.50" inPlane="False"></Angle>
		<Angle class1="6" class2="7" class3="41" k="0.07519663777908382" angle1="109.30" inPlane="False"></Angle>
		<Angle class1="7" class2="7" class3="8" k="0.06143182950765831" angle1="109.50" angle2="110.20" angle3="111.00" inPlane="False"></Angle>
		<Angle class1="7" class2="7" class3="10" k="0.0760888012781577" angle1="107.50" inPlane="False"></Angle>
		<Angle class1="7" class2="7" class3="30" k="0.07392211849469257" angle1="110.60" inPlane="False"></Angle>
		<Angle class1="7" class2="7" class3="41" k="0.0715005318543492" angle1="108.50" inPlane="False"></Angle>
		<Angle class1="8" class2="7" class3="8" k="0.06143182950765831" angle1="109.50" angle2="110.20" angle3="111.00" inPlane="False"></Angle>
		<Angle class1="8" class2="7" class3="10" k="0.0760888012781577" angle1="107.50" inPlane="False"></Angle>
		<Angle class1="8" class2="7" class3="30" k="0.07392211849469257" angle1="110.60" inPlane="False"></Angle>
		<Angle class1="8" class2="7" class3="32" k="0.07392211849469257" angle1="110.60" inPlane="False"></Angle>
		<Angle class1="8" class2="7" class3="41" k="0.0958438501862221" angle1="110.70" inPlane="False"></Angle>
		<Angle class1="15" class2="7" class3="16" k="0.06882404135712757" angle1="104.00" inPlane="False"></Angle>
		<Angle class1="15" class2="7" class3="30" k="0.07774567634786632" angle1="109.60" inPlane="False"></Angle>
		<Angle class1="16" class2="7" class3="30" k="0.07392211849469257" angle1="110.60" inPlane="False"></Angle>
		<Angle class1="16" class2="7" class3="41" k="0.06882404135712757" angle1="104.00" inPlane="False"></Angle>
		<Angle class1="1" class2="8" class3="8" k="0.0715005318543492" angle1="109.50" inPlane="False"></Angle>
		<Angle class1="1" class2="8" class3="9" k="0.06958875292776232" angle1="111.00" inPlane="False"></Angle>
		<Angle class1="3" class2="8" class3="7" k="0.06066711793702356" angle1="110.60" inPlane="False"></Angle>
		<Angle class1="3" class2="8" class3="8" k="0.06066711793702356" angle1="110.60" inPlane="False"></Angle>
		<Angle class1="3" class2="8" class3="9" k="0.0497062520912588" angle1="109.50" inPlane="False"></Angle>
		<Angle class1="7" class2="8" class3="7" k="0.06143182950765831" angle1="109.50" angle2="110.20" angle3="111.00" inPlane="False"></Angle>
		<Angle class1="7" class2="8" class3="8" k="0.06143182950765831" angle1="109.50" angle2="110.20" angle3="111.00" inPlane="False"></Angle>
		<Angle class1="7" class2="8" class3="9" k="0.05352980994443255" angle1="110.70" inPlane="False"></Angle>
		<Angle class1="7" class2="8" class3="10" k="0.0760888012781577" angle1="107.50" inPlane="False"></Angle>
		<Angle class1="7" class2="8" class3="12" k="0.06780442592961457" angle1="108.00" angle2="109.50" angle3="110.10" inPlane="False"></Angle>
		<Angle class1="7" class2="8" class3="14" k="0.06780442592961457" angle1="108.00" angle2="109.50" angle3="110.10" inPlane="False"></Angle>
		<Angle class1="7" class2="8" class3="17" k="0.049578800162819674" angle1="110.60" inPlane="False"></Angle>
		<Angle class1="7" class2="8" class3="22" k="0.06143182950765831" angle1="109.50" angle2="110.20" angle3="111.00" inPlane="False"></Angle>
		<Angle class1="7" class2="8" class3="26" k="0.04945134823438054" angle1="112.70" inPlane="False"></Angle>
		<Angle class1="7" class2="8" class3="30" k="0.06066711793702356" angle1="110.60" inPlane="False"></Angle>
		<Angle class1="7" class2="8" class3="32" k="0.06066711793702356" angle1="110.60" inPlane="False"></Angle>
		<Angle class1="7" class2="8" class3="36" k="0.06143182950765831" angle1="109.50" angle2="110.20" angle3="111.00" inPlane="False"></Angle>
		<Angle class1="8" class2="8" class3="8" k="0.06143182950765831" angle1="109.50" angle2="110.20" angle3="111.00" inPlane="False"></Angle>
		<Angle class1="8" class2="8" class3="9" k="0.05352980994443255" angle1="110.70" inPlane="False"></Angle>
		<Angle class1="8" class2="8" class3="12" k="0.06780442592961457" angle1="108.00" angle2="109.50" angle3="110.10" inPlane="False"></Angle>
		<Angle class1="8" class2="8" class3="30" k="0.06066711793702356" angle1="110.60" inPlane="False"></Angle>
		<Angle class1="8" class2="8" class3="32" k="0.06066711793702356" angle1="110.60" inPlane="False"></Angle>
		<Angle class1="8" class2="8" class3="36" k="0.06143182950765831" angle1="109.50" angle2="110.20" angle3="111.00" inPlane="False"></Angle>
		<Angle class1="8" class2="8" class3="37" k="0.0715005318543492" angle1="109.50" inPlane="False"></Angle>
		<Angle class1="9" class2="8" class3="9" k="0.05098077137565005" angle1="107.80" inPlane="False"></Angle>
		<Angle class1="9" class2="8" class3="10" k="0.07519663777908382" angle1="110.00" angle2="108.90" angle3="108.70" inPlane="False"></Angle>
		<Angle class1="9" class2="8" class3="12" k="0.06780442592961457" angle1="110.80" angle2="110.80" angle3="108.00" inPlane="False"></Angle>
		<Angle class1="9" class2="8" class3="14" k="0.06780442592961457" angle1="110.80" angle2="110.80" angle3="108.00" inPlane="False"></Angle>
		<Angle class1="9" class2="8" class3="17" k="0.05047096366189355" angle1="109.50" angle2="109.30" angle3="110.40" inPlane="False"></Angle>
		<Angle class1="9" class2="8" class3="22" k="0.07800058020474458" angle1="109.80" angle2="109.30" angle3="110.70" inPlane="False"></Angle>
		<Angle class1="9" class2="8" class3="26" k="0.05047096366189355" angle1="109.50" inPlane="False"></Angle>
		<Angle class1="9" class2="8" class3="30" k="0.0497062520912588" angle1="109.50" inPlane="False"></Angle>
		<Angle class1="9" class2="8" class3="32" k="0.0497062520912588" angle1="109.50" inPlane="False"></Angle>
		<Angle class1="9" class2="8" class3="36" k="0.05352980994443255" angle1="110.70" inPlane="False"></Angle>
		<Angle class1="9" class2="8" class3="37" k="0.07519663777908382" angle1="109.30" inPlane="False"></Angle>
		<Angle class1="36" class2="8" class3="37" k="0.0715005318543492" angle1="109.50" inPlane="False"></Angle>
		<Angle class1="7" class2="10" class3="11" k="0.06882404135712757" angle1="106.80" inPlane="False"></Angle>
		<Angle class1="8" class2="10" class3="11" k="0.06882404135712757" angle1="106.80" inPlane="False"></Angle>
		<Angle class1="8" class2="12" class3="8" k="0.07698096477723157" angle1="95.90" inPlane="False"></Angle>
		<Angle class1="8" class2="12" class3="12" k="0.09163793654773097" angle1="101.80" inPlane="False"></Angle>
		<Angle class1="8" class2="12" class3="13" k="0.05964750250951055" angle1="96.00" inPlane="False"></Angle>
		<Angle class1="6" class2="16" class3="6" k="0.05098077137565005" angle1="107.80" inPlane="False"></Angle>
		<Angle class1="6" class2="16" class3="15" k="0.07009856064151881" angle1="111.00" inPlane="False"></Angle>
		<Angle class1="6" class2="16" class3="16" k="0.05352980994443255" angle1="110.70" inPlane="False"></Angle>
		<Angle class1="6" class2="16" class3="41" k="0.07009856064151881" angle1="111.00" inPlane="False"></Angle>
		<Angle class1="7" class2="16" class3="9" k="0.05352980994443255" angle1="110.70" inPlane="False"></Angle>
		<Angle class1="7" class2="16" class3="16" k="0.06143182950765831" angle1="104.00" inPlane="False"></Angle>
		<Angle class1="9" class2="16" class3="9" k="0.05098077137565005" angle1="107.80" inPlane="False"></Angle>
		<Angle class1="9" class2="16" class3="16" k="0.05352980994443255" angle1="110.70" inPlane="False"></Angle>
		<Angle class1="15" class2="16" class3="16" k="0.06882404135712757" angle1="104.00" inPlane="False"></Angle>
		<Angle class1="16" class2="16" class3="16" k="0.06143182950765831" angle1="104.00" inPlane="False"></Angle>
		<Angle class1="16" class2="16" class3="41" k="0.06882404135712757" angle1="104.00" inPlane="False"></Angle>
		<Angle class1="17" class2="19" class3="20" k="0.0330100494657334" angle1="109.00" inPlane="False"></Angle>
		<Angle class1="26" class2="29" class3="28" k="0.10999101424296498" angle1="104.30" inPlane="False"></Angle>
		<Angle class1="30" class2="34" class3="35" k="0.06321615650580606" angle1="108.70" inPlane="False"></Angle>
		<Angle class1="32" class2="34" class3="35" k="0.06321615650580606" angle1="108.70" inPlane="False"></Angle>
		<Angle class1="8" class2="36" class3="8" k="0.06143182950765831" angle1="109.50" angle2="110.20" angle3="111.00" inPlane="False"></Angle>
		<Angle class1="8" class2="36" class3="9" k="0.05352980994443255" angle1="110.70" inPlane="False"></Angle>
		<Angle class1="9" class2="36" class3="9" k="0.05098077137565005" angle1="107.80" inPlane="False"></Angle>
		<Angle class1="8" class2="37" class3="38" k="0.055059233085702056" angle1="110.90" inPlane="False"></Angle>
		<Angle class1="38" class2="37" class3="38" k="0.05544158887101943" angle1="107.00" inPlane="False"></Angle>
		<Angle class1="1" class2="40" class3="6" k="0.07009856064151881" angle1="111.00" inPlane="False"></Angle>
		<Angle class1="3" class2="40" class3="6" k="0.0497062520912588" angle1="109.50" inPlane="False"></Angle>
		<Angle class1="6" class2="40" class3="6" k="0.05098077137565005" angle1="107.80" inPlane="False"></Angle>
		<Angle class1="2" class2="41" class3="42" k="0.055059233085702056" angle1="108.50" inPlane="False"></Angle>
		<Angle class1="7" class2="41" class3="16" k="0.06971620485620145" angle1="112.50" inPlane="False"></Angle>
		<Angle class1="7" class2="41" class3="42" k="0.055059233085702056" angle1="108.50" inPlane="False"></Angle>
		<Angle class1="16" class2="41" class3="42" k="0.055059233085702056" angle1="110.90" inPlane="False"></Angle>
		<Angle class1="42" class2="41" class3="42" k="0.055059233085702056" angle1="105.40" inPlane="False"></Angle>
		<Angle class1="45" class2="47" class3="53" k="0.052892550302236926" angle1="120.00" inPlane="False"></Angle>
		<Angle class1="53" class2="47" class3="53" k="0.0248531260456294" angle1="120.00" inPlane="False"></Angle>
		<Angle class1="53" class2="47" class3="59" k="0.052892550302236926" angle1="120.00" inPlane="False"></Angle>
		<Angle class1="43" class2="49" class3="44" k="0.16313846840208016" angle1="103.47" inPlane="False"></Angle>
		<Angle class1="43" class2="50" class3="48" k="0.16313846840208016" angle1="110.86" inPlane="False"></Angle>
		<Angle class1="43" class2="50" class3="59" k="0.16313846840208016" angle1="111.66" inPlane="False"></Angle>
		<Angle class1="45" class2="50" class3="48" k="0.16313846840208016" angle1="118.67" inPlane="False"></Angle>
		<Angle class1="45" class2="50" class3="56" k="0.16313846840208016" angle1="120.30" inPlane="False"></Angle>
		<Angle class1="48" class2="50" class3="48" k="0.16313846840208016" angle1="117.03" inPlane="False"></Angle>
		<Angle class1="48" class2="62" class3="64" k="0.07825548406162282" angle1="110.61" inPlane="False"></Angle>
		<Angle class1="64" class2="62" class3="64" k="0.04397091531149817" angle1="109.06" inPlane="False"></Angle>
		<Angle class1="66" class2="65" class3="68" k="0.11247632684752792" angle1="109.90" inPlane="False"></Angle>
		<Angle class1="65" class2="66" class3="67" k="0.0694613009993232" angle1="108.50" inPlane="False"></Angle>
		<Angle class1="65" class2="66" class3="68" k="0.11209397106221054" angle1="105.30" inPlane="False"></Angle>
		<Angle class1="65" class2="66" class3="72" k="0.08220649384323571" angle1="109.20" inPlane="False"></Angle>
		<Angle class1="67" class2="66" class3="68" k="0.04843173280686754" angle1="109.25" inPlane="False"></Angle>
		<Angle class1="67" class2="66" class3="72" k="0.0502160598050153" angle1="108.50" inPlane="False"></Angle>
		<Angle class1="68" class2="66" class3="72" k="0.06436322386175819" angle1="115.00" inPlane="False"></Angle>
		<Angle class1="46" class2="68" class3="65" k="0.06288478149186434" angle1="106.60" inPlane="False"></Angle>
		<Angle class1="46" class2="68" class3="67" k="0.06981816639895275" angle1="106.60" inPlane="False"></Angle>
		<Angle class1="46" class2="68" class3="68" k="0.11209397106221054" angle1="112.80" inPlane="False"></Angle>
		<Angle class1="54" class2="68" class3="65" k="0.06288478149186434" angle1="106.60" inPlane="False"></Angle>
		<Angle class1="54" class2="68" class3="67" k="0.06981816639895275" angle1="106.60" inPlane="False"></Angle>
		<Angle class1="54" class2="68" class3="68" k="0.11209397106221054" angle1="112.80" inPlane="False"></Angle>
		<Angle class1="60" class2="68" class3="65" k="0.06288478149186434" angle1="106.60" inPlane="False"></Angle>
		<Angle class1="60" class2="68" class3="67" k="0.06981816639895275" angle1="106.60" inPlane="False"></Angle>
		<Angle class1="60" class2="68" class3="68" k="0.11209397106221054" angle1="112.80" inPlane="False"></Angle>
		<Angle class1="63" class2="68" class3="65" k="0.06288478149186434" angle1="106.60" inPlane="False"></Angle>
		<Angle class1="63" class2="68" class3="67" k="0.06981816639895275" angle1="106.60" inPlane="False"></Angle>
		<Angle class1="63" class2="68" class3="68" k="0.11209397106221054" angle1="112.80" inPlane="False"></Angle>
		<Angle class1="65" class2="68" class3="67" k="0.0694613009993232" angle1="110.62" inPlane="False"></Angle>
		<Angle class1="65" class2="68" class3="68" k="0.11209397106221054" angle1="106.58" inPlane="False"></Angle>
		<Angle class1="66" class2="68" class3="67" k="0.04843173280686754" angle1="111.30" inPlane="False"></Angle>
		<Angle class1="66" class2="68" class3="68" k="0.07685351284879244" angle1="102.10" inPlane="False"></Angle>
		<Angle class1="66" class2="68" class3="71" k="0.11120180756313666" angle1="109.50" inPlane="False"></Angle>
		<Angle class1="66" class2="68" class3="87" k="0.11120180756313666" angle1="109.50" inPlane="False"></Angle>
		<Angle class1="67" class2="68" class3="68" k="0.04843173280686754" angle1="111.65" inPlane="False"></Angle>
		<Angle class1="67" class2="68" class3="69" k="0.06907894521400582" angle1="109.90" inPlane="False"></Angle>
		<Angle class1="67" class2="68" class3="71" k="0.06907894521400582" angle1="111.30" inPlane="False"></Angle>
		<Angle class1="67" class2="68" class3="87" k="0.06907894521400582" angle1="111.30" inPlane="False"></Angle>
		<Angle class1="68" class2="68" class3="68" k="0.07698096477723157" angle1="101.70" inPlane="False"></Angle>
		<Angle class1="68" class2="68" class3="69" k="0.11029689887121889" angle1="110.85" inPlane="False"></Angle>
		<Angle class1="68" class2="68" class3="71" k="0.11209397106221054" angle1="108.25" inPlane="False"></Angle>
		<Angle class1="68" class2="68" class3="87" k="0.11209397106221054" angle1="108.25" inPlane="False"></Angle>
		<Angle class1="68" class2="69" class3="70" k="0.08062608993059055" angle1="104.70" inPlane="False"></Angle>
		<Angle class1="68" class2="71" class3="70" k="0.08220649384323571" angle1="107.65" inPlane="False"></Angle>
		<Angle class1="68" class2="71" class3="84" k="0.0994125041825176" angle1="110.00" inPlane="False"></Angle>
		<Angle class1="66" class2="72" class3="73" k="0.047603295272013235" angle1="108.65" inPlane="False"></Angle>
		<Angle class1="66" class2="72" class3="74" k="0.09609875404310035" angle1="108.30" inPlane="False"></Angle>
		<Angle class1="66" class2="72" class3="86" k="0.09609875404310035" angle1="108.30" inPlane="False"></Angle>
		<Angle class1="73" class2="72" class3="73" k="0.04358855952618079" angle1="108.38" inPlane="False"></Angle>
		<Angle class1="73" class2="72" class3="74" k="0.06595637296724725" angle1="110.80" inPlane="False"></Angle>
		<Angle class1="73" class2="72" class3="86" k="0.06595637296724725" angle1="110.80" inPlane="False"></Angle>
		<Angle class1="70" class2="74" class3="72" k="0.08220649384323571" angle1="107.65" inPlane="False"></Angle>
		<Angle class1="72" class2="74" class3="84" k="0.0994125041825176" angle1="110.00" inPlane="False"></Angle>
		<Angle class1="76" class2="75" class3="77" k="0.11209397106221054" angle1="105.30" inPlane="False"></Angle>
		<Angle class1="76" class2="75" class3="78" k="0.04843173280686754" angle1="109.25" inPlane="False"></Angle>
		<Angle class1="76" class2="75" class3="79" k="0.06436322386175819" angle1="115.00" inPlane="False"></Angle>
		<Angle class1="77" class2="75" class3="78" k="0.0694613009993232" angle1="108.50" inPlane="False"></Angle>
		<Angle class1="77" class2="75" class3="79" k="0.08220649384323571" angle1="109.20" inPlane="False"></Angle>
		<Angle class1="78" class2="75" class3="79" k="0.0502160598050153" angle1="108.50" inPlane="False"></Angle>
		<Angle class1="46" class2="76" class3="76" k="0.11209397106221054" angle1="112.80" inPlane="False"></Angle>
		<Angle class1="46" class2="76" class3="77" k="0.06288478149186434" angle1="106.60" inPlane="False"></Angle>
		<Angle class1="46" class2="76" class3="78" k="0.06981816639895275" angle1="106.60" inPlane="False"></Angle>
		<Angle class1="54" class2="76" class3="76" k="0.11209397106221054" angle1="112.80" inPlane="False"></Angle>
		<Angle class1="54" class2="76" class3="77" k="0.06288478149186434" angle1="106.60" inPlane="False"></Angle>
		<Angle class1="54" class2="76" class3="78" k="0.06981816639895275" angle1="106.60" inPlane="False"></Angle>
		<Angle class1="60" class2="76" class3="76" k="0.11209397106221054" angle1="112.80" inPlane="False"></Angle>
		<Angle class1="60" class2="76" class3="77" k="0.06288478149186434" angle1="106.60" inPlane="False"></Angle>
		<Angle class1="60" class2="76" class3="78" k="0.06981816639895275" angle1="106.60" inPlane="False"></Angle>
		<Angle class1="63" class2="76" class3="76" k="0.11209397106221054" angle1="112.80" inPlane="False"></Angle>
		<Angle class1="63" class2="76" class3="77" k="0.06288478149186434" angle1="106.60" inPlane="False"></Angle>
		<Angle class1="63" class2="76" class3="78" k="0.06981816639895275" angle1="106.60" inPlane="False"></Angle>
		<Angle class1="75" class2="76" class3="76" k="0.07685351284879244" angle1="102.10" inPlane="False"></Angle>
		<Angle class1="75" class2="76" class3="78" k="0.04843173280686754" angle1="111.30" inPlane="False"></Angle>
		<Angle class1="75" class2="76" class3="80" k="0.11120180756313666" angle1="109.50" inPlane="False"></Angle>
		<Angle class1="75" class2="76" class3="88" k="0.11120180756313666" angle1="109.50" inPlane="False"></Angle>
		<Angle class1="76" class2="76" class3="76" k="0.07698096477723157" angle1="101.70" inPlane="False"></Angle>
		<Angle class1="76" class2="76" class3="77" k="0.11209397106221054" angle1="106.58" inPlane="False"></Angle>
		<Angle class1="76" class2="76" class3="78" k="0.04843173280686754" angle1="111.65" inPlane="False"></Angle>
		<Angle class1="76" class2="76" class3="80" k="0.11209397106221054" angle1="110.50" inPlane="False"></Angle>
		<Angle class1="76" class2="76" class3="88" k="0.11209397106221054" angle1="110.50" inPlane="False"></Angle>
		<Angle class1="77" class2="76" class3="78" k="0.0694613009993232" angle1="110.62" inPlane="False"></Angle>
		<Angle class1="78" class2="76" class3="78" k="0.03343064082958252" angle1="109.30" inPlane="False"></Angle>
		<Angle class1="78" class2="76" class3="80" k="0.06907894521400582" angle1="111.30" inPlane="False"></Angle>
		<Angle class1="78" class2="76" class3="88" k="0.06907894521400582" angle1="111.30" inPlane="False"></Angle>
		<Angle class1="75" class2="77" class3="76" k="0.11247632684752792" angle1="109.90" inPlane="False"></Angle>
		<Angle class1="75" class2="79" class3="82" k="0.047603295272013235" angle1="108.65" inPlane="False"></Angle>
		<Angle class1="75" class2="79" class3="83" k="0.09609875404310035" angle1="108.30" inPlane="False"></Angle>
		<Angle class1="75" class2="79" class3="89" k="0.09609875404310035" angle1="108.30" inPlane="False"></Angle>
		<Angle class1="82" class2="79" class3="82" k="0.04358855952618079" angle1="108.38" inPlane="False"></Angle>
		<Angle class1="82" class2="79" class3="83" k="0.06595637296724725" angle1="110.80" inPlane="False"></Angle>
		<Angle class1="82" class2="79" class3="89" k="0.06595637296724725" angle1="110.80" inPlane="False"></Angle>
		<Angle class1="76" class2="80" class3="81" k="0.08220649384323571" angle1="107.65" inPlane="False"></Angle>
		<Angle class1="76" class2="80" class3="84" k="0.0994125041825176" angle1="110.00" inPlane="False"></Angle>
		<Angle class1="79" class2="83" class3="81" k="0.08220649384323571" angle1="107.65" inPlane="False"></Angle>
		<Angle class1="79" class2="83" class3="84" k="0.0994125041825176" angle1="110.00" inPlane="False"></Angle>
		<Angle class1="71" class2="84" class3="74" k="0.08156923420104008" angle1="98.40" inPlane="False"></Angle>
		<Angle class1="71" class2="84" class3="85" k="0.1147067355952126" angle1="108.80" inPlane="False"></Angle>
		<Angle class1="74" class2="84" class3="85" k="0.1147067355952126" angle1="108.80" inPlane="False"></Angle>
		<Angle class1="80" class2="84" class3="83" k="0.08156923420104008" angle1="98.40" inPlane="False"></Angle>
		<Angle class1="80" class2="84" class3="85" k="0.1147067355952126" angle1="108.80" inPlane="False"></Angle>
		<Angle class1="83" class2="84" class3="85" k="0.1147067355952126" angle1="108.80" inPlane="False"></Angle>
		<Angle class1="85" class2="84" class3="85" k="0.1593149105489064" angle1="122.90" inPlane="False"></Angle>
		<Angle class1="70" class2="86" class3="72" k="0.08220649384323571" angle1="107.65" inPlane="False"></Angle>
		<Angle class1="68" class2="87" class3="70" k="0.08220649384323571" angle1="107.65" inPlane="False"></Angle>
		<Angle class1="76" class2="88" class3="81" k="0.08220649384323571" angle1="107.65" inPlane="False"></Angle>
		<Angle class1="79" class2="89" class3="81" k="0.08220649384323571" angle1="107.65" inPlane="False"></Angle>
		<Angle class1="91" class2="90" class3="91" k="0.060810519970469774" angle1="105.32965797500954" inPlane="False"></Angle>
		<Angle class1="2" class2="1" class3="3" k="0.06372596421956256" angle1="122.00" inPlane="True"></Angle>
		<Angle class1="2" class2="1" class3="4" k="0.04078461710052004" angle1="117.00" inPlane="True"></Angle>
		<Angle class1="3" class2="1" class3="4" k="0.045882694238085046" angle1="121.00" inPlane="True"></Angle>
		<Angle class1="3" class2="1" class3="7" k="0.06372596421956256" angle1="122.00" inPlane="True"></Angle>
		<Angle class1="3" class2="1" class3="40" k="0.06372596421956256" angle1="121.00" inPlane="True"></Angle>
		<Angle class1="4" class2="1" class3="4" k="0.03759831888954191" angle1="123.00" inPlane="True"></Angle>
		<Angle class1="4" class2="1" class3="7" k="0.04078461710052004" angle1="117.00" inPlane="True"></Angle>
		<Angle class1="4" class2="1" class3="8" k="0.01746091419616014" angle1="122.40" inPlane="True"></Angle>
		<Angle class1="4" class2="1" class3="39" k="0.053147454159115176" angle1="120.50" inPlane="True"></Angle>
		<Angle class1="4" class2="1" class3="40" k="0.04078461710052004" angle1="117.00" inPlane="True"></Angle>
		<Angle class1="8" class2="1" class3="39" k="0.06691226243054069" angle1="120.40" inPlane="True"></Angle>
		<Angle class1="1" class2="3" class3="2" k="0.08921634990738758" angle1="113.40" inPlane="True"></Angle>
		<Angle class1="1" class2="3" class3="5" k="0.09813798489812635" angle1="124.20" inPlane="True"></Angle>
		<Angle class1="1" class2="3" class3="7" k="0.08921634990738758" angle1="113.40" inPlane="True"></Angle>
		<Angle class1="1" class2="3" class3="8" k="0.08921634990738758" angle1="113.40" inPlane="True"></Angle>
		<Angle class1="1" class2="3" class3="40" k="0.0522552906600413" angle1="113.40" inPlane="True"></Angle>
		<Angle class1="2" class2="3" class3="5" k="0.1019615427513001" angle1="122.40" inPlane="True"></Angle>
		<Angle class1="2" class2="3" class3="15" k="0.08921634990738758" angle1="113.40" inPlane="True"></Angle>
		<Angle class1="5" class2="3" class3="7" k="0.1019615427513001" angle1="122.40" inPlane="True"></Angle>
		<Angle class1="5" class2="3" class3="8" k="0.1019615427513001" angle1="122.40" inPlane="True"></Angle>
		<Angle class1="5" class2="3" class3="15" k="0.09813798489812635" angle1="124.20" inPlane="True"></Angle>
		<Angle class1="5" class2="3" class3="40" k="0.1019615427513001" angle1="122.40" inPlane="True"></Angle>
		<Angle class1="7" class2="3" class3="15" k="0.08921634990738758" angle1="113.40" inPlane="True"></Angle>
		<Angle class1="15" class2="3" class3="40" k="0.0522552906600413" angle1="113.40" inPlane="True"></Angle>
		<Angle class1="3" class2="15" class3="7" k="0.06372596421956256" angle1="122.00" inPlane="True"></Angle>
		<Angle class1="3" class2="15" class3="16" k="0.06372596421956256" angle1="122.00" inPlane="True"></Angle>
		<Angle class1="7" class2="15" class3="16" k="0.06971620485620145" angle1="112.50" inPlane="True"></Angle>
		<Angle class1="8" class2="17" class3="17" k="0.043078751812424286" angle1="122.30" inPlane="True"></Angle>
		<Angle class1="17" class2="17" class3="17" k="0.06971620485620145" angle1="121.70" inPlane="True"></Angle>
		<Angle class1="17" class2="17" class3="18" k="0.044990530739011166" angle1="120.00" angle2="120.50" angle3="0.00" inPlane="True"></Angle>
		<Angle class1="17" class2="17" class3="19" k="0.055059233085702056" angle1="120.00" inPlane="True"></Angle>
		<Angle class1="17" class2="17" class3="21" k="0.07647115706347507" angle1="123.57" inPlane="True"></Angle>
		<Angle class1="8" class2="22" class3="22" k="0.07889274370381845" angle1="127.00" inPlane="True"></Angle>
		<Angle class1="22" class2="22" class3="22" k="0.0806770707019662" angle1="120.00" inPlane="True"></Angle>
		<Angle class1="22" class2="22" class3="23" k="0.044990530739011166" angle1="128.00" inPlane="True"></Angle>
		<Angle class1="22" class2="22" class3="24" k="0.06053966600858443" angle1="109.00" inPlane="True"></Angle>
		<Angle class1="23" class2="22" class3="24" k="0.10999101424296498" angle1="122.50" inPlane="True"></Angle>
		<Angle class1="22" class2="24" class3="22" k="0.10999101424296498" angle1="109.00" inPlane="True"></Angle>
		<Angle class1="22" class2="24" class3="25" k="0.044990530739011166" angle1="125.50" inPlane="True"></Angle>
		<Angle class1="25" class2="24" class3="26" k="0.044990530739011166" angle1="125.50" inPlane="True"></Angle>
		<Angle class1="25" class2="24" class3="28" k="0.044990530739011166" angle1="125.50" inPlane="True"></Angle>
		<Angle class1="26" class2="24" class3="28" k="0.10999101424296498" angle1="110.80" inPlane="True"></Angle>
		<Angle class1="8" class2="26" class3="24" k="0.045882694238085046" angle1="122.00" inPlane="True"></Angle>
		<Angle class1="8" class2="26" class3="26" k="0.045882694238085046" angle1="131.00" inPlane="True"></Angle>
		<Angle class1="8" class2="26" class3="29" k="0.045882694238085046" angle1="122.00" inPlane="True"></Angle>
		<Angle class1="24" class2="26" class3="26" k="0.06053966600858443" angle1="104.70" inPlane="True"></Angle>
		<Angle class1="24" class2="26" class3="27" k="0.048559184735306675" angle1="122.50" inPlane="True"></Angle>
		<Angle class1="24" class2="26" class3="29" k="0.03670615539046804" angle1="111.50" inPlane="True"></Angle>
		<Angle class1="26" class2="26" class3="27" k="0.044990530739011166" angle1="128.00" inPlane="True"></Angle>
		<Angle class1="26" class2="26" class3="29" k="0.06053966600858443" angle1="110.50" inPlane="True"></Angle>
		<Angle class1="27" class2="26" class3="29" k="0.048559184735306675" angle1="122.50" inPlane="True"></Angle>
		<Angle class1="24" class2="28" class3="24" k="0.03670615539046804" angle1="110.30" inPlane="True"></Angle>
		<Angle class1="24" class2="28" class3="27" k="0.048559184735306675" angle1="122.50" inPlane="True"></Angle>
		<Angle class1="24" class2="28" class3="29" k="0.03670615539046804" angle1="112.20" inPlane="True"></Angle>
		<Angle class1="27" class2="28" class3="29" k="0.048559184735306675" angle1="122.50" inPlane="True"></Angle>
		<Angle class1="2" class2="30" class3="31" k="0.1019615427513001" angle1="122.40" inPlane="True"></Angle>
		<Angle class1="7" class2="30" class3="31" k="0.1019615427513001" angle1="122.40" inPlane="True"></Angle>
		<Angle class1="8" class2="30" class3="31" k="0.1019615427513001" angle1="122.40" inPlane="True"></Angle>
		<Angle class1="8" class2="30" class3="33" k="0.1019615427513001" angle1="122.40" inPlane="True"></Angle>
		<Angle class1="8" class2="30" class3="34" k="0.14210890020962452" angle1="110.30" inPlane="True"></Angle>
		<Angle class1="31" class2="30" class3="31" k="0.07341231078093607" angle1="134.00" inPlane="True"></Angle>
		<Angle class1="2" class2="32" class3="33" k="0.1019615427513001" angle1="122.40" inPlane="True"></Angle>
		<Angle class1="2" class2="32" class3="34" k="0.1019615427513001" angle1="122.40" inPlane="True"></Angle>
		<Angle class1="7" class2="32" class3="33" k="0.1019615427513001" angle1="122.40" inPlane="True"></Angle>
		<Angle class1="7" class2="32" class3="34" k="0.1019615427513001" angle1="122.40" inPlane="True"></Angle>
		<Angle class1="8" class2="32" class3="33" k="0.1019615427513001" angle1="122.40" inPlane="True"></Angle>
		<Angle class1="8" class2="32" class3="34" k="0.14210890020962452" angle1="110.30" inPlane="True"></Angle>
		<Angle class1="33" class2="32" class3="34" k="0.15587370848105003" angle1="121.50" inPlane="True"></Angle>
		<Angle class1="1" class2="39" class3="1" k="0.03670615539046804" angle1="120.00" inPlane="True"></Angle>
		<Angle class1="43" class2="43" class3="45" k="0.05352980994443255" angle1="115.90" inPlane="True"></Angle>
		<Angle class1="43" class2="43" class3="46" k="0.07647115706347507" angle1="105.88" inPlane="True"></Angle>
		<Angle class1="43" class2="43" class3="49" k="0.07647115706347507" angle1="111.38" inPlane="True"></Angle>
		<Angle class1="43" class2="43" class3="50" k="0.07647115706347507" angle1="128.40" inPlane="True"></Angle>
		<Angle class1="43" class2="43" class3="56" k="0.05352980994443255" angle1="118.49" inPlane="True"></Angle>
		<Angle class1="43" class2="43" class3="60" k="0.07647115706347507" angle1="105.88" inPlane="True"></Angle>
		<Angle class1="45" class2="43" class3="49" k="0.1147067355952126" angle1="132.47" inPlane="True"></Angle>
		<Angle class1="46" class2="43" class3="50" k="0.1147067355952126" angle1="126.37" inPlane="True"></Angle>
		<Angle class1="49" class2="43" class3="56" k="0.1147067355952126" angle1="130.37" inPlane="True"></Angle>
		<Angle class1="50" class2="43" class3="60" k="0.1147067355952126" angle1="126.37" inPlane="True"></Angle>
		<Angle class1="46" class2="44" class3="49" k="0.16568750697086265" angle1="113.18" inPlane="True"></Angle>
		<Angle class1="46" class2="44" class3="51" k="0.0522552906600413" angle1="121.27" inPlane="True"></Angle>
		<Angle class1="49" class2="44" class3="51" k="0.05098077137565005" angle1="124.53" inPlane="True"></Angle>
		<Angle class1="49" class2="44" class3="60" k="0.16568750697086265" angle1="113.18" inPlane="True"></Angle>
		<Angle class1="51" class2="44" class3="60" k="0.0522552906600413" angle1="121.27" inPlane="True"></Angle>
		<Angle class1="43" class2="45" class3="47" k="0.04078461710052004" angle1="122.40" inPlane="True"></Angle>
		<Angle class1="43" class2="45" class3="50" k="0.07647115706347507" angle1="119.30" inPlane="True"></Angle>
		<Angle class1="47" class2="45" class3="50" k="0.1720601033928189" angle1="118.00" inPlane="True"></Angle>
		<Angle class1="47" class2="45" class3="55" k="0.04078461710052004" angle1="119.50" inPlane="True"></Angle>
		<Angle class1="50" class2="45" class3="55" k="0.07647115706347507" angle1="122.50" inPlane="True"></Angle>
		<Angle class1="43" class2="46" class3="44" k="0.05352980994443255" angle1="107.20" inPlane="True"></Angle>
		<Angle class1="43" class2="46" class3="68" k="0.06117692565078006" angle1="126.48" inPlane="True"></Angle>
		<Angle class1="43" class2="46" class3="76" k="0.06117692565078006" angle1="126.48" inPlane="True"></Angle>
		<Angle class1="44" class2="46" class3="68" k="0.07392211849469257" angle1="125.40" inPlane="True"></Angle>
		<Angle class1="44" class2="46" class3="76" k="0.07392211849469257" angle1="125.40" inPlane="True"></Angle>
		<Angle class1="48" class2="48" class3="51" k="0.04142187674271566" angle1="121.46" inPlane="True"></Angle>
		<Angle class1="48" class2="48" class3="52" k="0.04142187674271566" angle1="121.46" inPlane="True"></Angle>
		<Angle class1="48" class2="48" class3="54" k="0.16568750697086265" angle1="123.56" inPlane="True"></Angle>
		<Angle class1="48" class2="48" class3="56" k="0.16568750697086265" angle1="118.99" inPlane="True"></Angle>
		<Angle class1="48" class2="48" class3="62" k="0.03568653996295503" angle1="123.52" inPlane="True"></Angle>
		<Angle class1="48" class2="48" class3="63" k="0.16568750697086265" angle1="123.56" inPlane="True"></Angle>
		<Angle class1="50" class2="48" class3="50" k="0.1720601033928189" angle1="127.90" inPlane="True"></Angle>
		<Angle class1="50" class2="48" class3="52" k="0.05251019451691955" angle1="116.07" inPlane="True"></Angle>
		<Angle class1="50" class2="48" class3="55" k="0.07647115706347507" angle1="123.28" inPlane="True"></Angle>
		<Angle class1="51" class2="48" class3="54" k="0.05098077137565005" angle1="115.75" inPlane="True"></Angle>
		<Angle class1="51" class2="48" class3="55" k="0.04142187674271566" angle1="121.49" inPlane="True"></Angle>
		<Angle class1="51" class2="48" class3="63" k="0.05098077137565005" angle1="115.75" inPlane="True"></Angle>
		<Angle class1="52" class2="48" class3="56" k="0.04142187674271566" angle1="116.87" inPlane="True"></Angle>
		<Angle class1="54" class2="48" class3="55" k="0.16568750697086265" angle1="120.74" inPlane="True"></Angle>
		<Angle class1="55" class2="48" class3="63" k="0.16568750697086265" angle1="120.74" inPlane="True"></Angle>
		<Angle class1="56" class2="48" class3="62" k="0.03568653996295503" angle1="118.28" inPlane="True"></Angle>
		<Angle class1="48" class2="54" class3="56" k="0.1019615427513001" angle1="123.84" inPlane="True"></Angle>
		<Angle class1="48" class2="54" class3="61" k="0.04180423252803304" angle1="120.00" inPlane="True"></Angle>
		<Angle class1="48" class2="54" class3="68" k="0.06627500278834507" angle1="116.20" inPlane="True"></Angle>
		<Angle class1="48" class2="54" class3="76" k="0.06627500278834507" angle1="116.20" inPlane="True"></Angle>
		<Angle class1="56" class2="54" class3="56" k="0.1593149105489064" angle1="128.52" inPlane="True"></Angle>
		<Angle class1="56" class2="54" class3="59" k="0.1019615427513001" angle1="127.19" inPlane="True"></Angle>
		<Angle class1="56" class2="54" class3="61" k="0.05544158887101943" angle1="114.97" inPlane="True"></Angle>
		<Angle class1="56" class2="54" class3="68" k="0.06117692565078006" angle1="119.00" inPlane="True"></Angle>
		<Angle class1="56" class2="54" class3="76" k="0.06117692565078006" angle1="119.00" inPlane="True"></Angle>
		<Angle class1="59" class2="54" class3="61" k="0.04180423252803304" angle1="119.77" inPlane="True"></Angle>
		<Angle class1="45" class2="55" class3="48" k="0.14274615985182013" angle1="116.50" inPlane="True"></Angle>
		<Angle class1="45" class2="55" class3="55" k="0.14274615985182013" angle1="118.66" inPlane="True"></Angle>
		<Angle class1="45" class2="55" class3="57" k="0.04792192509311105" angle1="121.50" inPlane="True"></Angle>
		<Angle class1="47" class2="55" class3="55" k="0.04078461710052004" angle1="120.63" inPlane="True"></Angle>
		<Angle class1="48" class2="55" class3="48" k="0.14274615985182013" angle1="116.90" inPlane="True"></Angle>
		<Angle class1="48" class2="55" class3="57" k="0.04792192509311105" angle1="120.47" inPlane="True"></Angle>
		<Angle class1="43" class2="56" class3="54" k="0.0573533677976063" angle1="109.14" inPlane="True"></Angle>
		<Angle class1="43" class2="56" class3="58" k="0.10833413917325635" angle1="131.17" inPlane="True"></Angle>
		<Angle class1="43" class2="56" class3="63" k="0.0573533677976063" angle1="109.14" inPlane="True"></Angle>
		<Angle class1="48" class2="56" class3="54" k="0.0573533677976063" angle1="113.34" inPlane="True"></Angle>
		<Angle class1="48" class2="56" class3="58" k="0.10833413917325635" angle1="126.37" inPlane="True"></Angle>
		<Angle class1="48" class2="56" class3="63" k="0.0573533677976063" angle1="113.34" inPlane="True"></Angle>
		<Angle class1="50" class2="56" class3="54" k="0.07647115706347507" angle1="117.24" inPlane="True"></Angle>
		<Angle class1="50" class2="56" class3="58" k="0.1720601033928189" angle1="124.73" inPlane="True"></Angle>
		<Angle class1="54" class2="56" class3="54" k="0.07647115706347507" angle1="113.94" inPlane="True"></Angle>
		<Angle class1="54" class2="56" class3="58" k="0.07647115706347507" angle1="120.00" inPlane="True"></Angle>
		<Angle class1="54" class2="56" class3="63" k="0.07647115706347507" angle1="113.94" inPlane="True"></Angle>
		<Angle class1="58" class2="56" class3="63" k="0.07647115706347507" angle1="120.00" inPlane="True"></Angle>
		<Angle class1="63" class2="56" class3="63" k="0.07647115706347507" angle1="113.94" inPlane="True"></Angle>
		<Angle class1="47" class2="59" class3="50" k="0.1720601033928189" angle1="119.25" inPlane="True"></Angle>
		<Angle class1="47" class2="59" class3="54" k="0.04078461710052004" angle1="117.10" inPlane="True"></Angle>
		<Angle class1="47" class2="59" class3="63" k="0.04078461710052004" angle1="117.10" inPlane="True"></Angle>
		<Angle class1="50" class2="59" class3="54" k="0.07647115706347507" angle1="123.65" inPlane="True"></Angle>
		<Angle class1="43" class2="60" class3="44" k="0.05352980994443255" angle1="107.20" inPlane="True"></Angle>
		<Angle class1="43" class2="60" class3="68" k="0.06117692565078006" angle1="126.48" inPlane="True"></Angle>
		<Angle class1="43" class2="60" class3="76" k="0.06117692565078006" angle1="126.48" inPlane="True"></Angle>
		<Angle class1="44" class2="60" class3="68" k="0.07392211849469257" angle1="125.40" inPlane="True"></Angle>
		<Angle class1="44" class2="60" class3="76" k="0.07392211849469257" angle1="125.40" inPlane="True"></Angle>
		<Angle class1="48" class2="63" class3="56" k="0.1019615427513001" angle1="123.84" inPlane="True"></Angle>
		<Angle class1="48" class2="63" class3="61" k="0.04180423252803304" angle1="120.00" inPlane="True"></Angle>
		<Angle class1="48" class2="63" class3="68" k="0.06627500278834507" angle1="116.20" inPlane="True"></Angle>
		<Angle class1="48" class2="63" class3="76" k="0.06627500278834507" angle1="116.20" inPlane="True"></Angle>
		<Angle class1="56" class2="63" class3="56" k="0.1593149105489064" angle1="128.52" inPlane="True"></Angle>
		<Angle class1="56" class2="63" class3="61" k="0.05544158887101943" angle1="114.97" inPlane="True"></Angle>
		<Angle class1="56" class2="63" class3="68" k="0.06117692565078006" angle1="119.00" inPlane="True"></Angle>
		<Angle class1="56" class2="63" class3="76" k="0.06117692565078006" angle1="119.00" inPlane="True"></Angle>
	</AmoebaAngleForce>
	<AmoebaOutOfPlaneBendForce type="ALLINGER" opbend-cubic="-0.014" opbend-quartic="5.6e-05" opbend-pentic="-7e-07" opbend-sextic="2.2e-08">
		<Angle class1="2" class2="1" class3="" class4="" k="0.053147454159115176"></Angle>
		<Angle class1="3" class2="1" class3="" class4="" k="0.08985360954958321"></Angle>
		<Angle class1="4" class2="1" class3="" class4="" k="0.016441298768647142"></Angle>
		<Angle class1="7" class2="1" class3="" class4="" k="0.053147454159115176"></Angle>
		<Angle class1="8" class2="1" class3="" class4="" k="0.0008921634990738758"></Angle>
		<Angle class1="39" class2="1" class3="" class4="" k="0.004588269423808505"></Angle>
		<Angle class1="40" class2="1" class3="" class4="" k="0.053147454159115176"></Angle>
		<Angle class1="1" class2="3" class3="" class4="" k="0.137520630785816"></Angle>
		<Angle class1="2" class2="3" class3="" class4="" k="0.06321615650580606"></Angle>
		<Angle class1="5" class2="3" class3="" class4="" k="0.06882404135712757"></Angle>
		<Angle class1="7" class2="3" class3="" class4="" k="0.06321615650580606"></Angle>
		<Angle class1="8" class2="3" class3="" class4="" k="0.026637453043777147"></Angle>
		<Angle class1="15" class2="3" class3="" class4="" k="0.06321615650580606"></Angle>
		<Angle class1="40" class2="3" class3="" class4="" k="0.06321615650580606"></Angle>
		<Angle class1="3" class2="15" class3="" class4="" k="0.01835307769523402"></Angle>
		<Angle class1="7" class2="15" class3="" class4="" k="0.01835307769523402"></Angle>
		<Angle class1="16" class2="15" class3="" class4="" k="0.01835307769523402"></Angle>
		<Angle class1="40" class2="15" class3="" class4="" k="0.01835307769523402"></Angle>
		<Angle class1="8" class2="17" class3="" class4="" k="0.01835307769523402"></Angle>
		<Angle class1="17" class2="17" class3="" class4="" k="0.01835307769523402"></Angle>
		<Angle class1="18" class2="17" class3="" class4="" k="0.019245241194307892"></Angle>
		<Angle class1="19" class2="17" class3="" class4="" k="0.01835307769523402"></Angle>
		<Angle class1="21" class2="17" class3="" class4="" k="0.01835307769523402"></Angle>
		<Angle class1="8" class2="22" class3="" class4="" k="0.01835307769523402"></Angle>
		<Angle class1="22" class2="22" class3="" class4="" k="0.01835307769523402"></Angle>
		<Angle class1="23" class2="22" class3="" class4="" k="0.019245241194307892"></Angle>
		<Angle class1="24" class2="22" class3="" class4="" k="0.01835307769523402"></Angle>
		<Angle class1="22" class2="24" class3="" class4="" k="0.04397091531149817"></Angle>
		<Angle class1="25" class2="24" class3="" class4="" k="0.016441298768647142"></Angle>
		<Angle class1="26" class2="24" class3="" class4="" k="0.019245241194307892"></Angle>
		<Angle class1="28" class2="24" class3="" class4="" k="0.019245241194307892"></Angle>
		<Angle class1="8" class2="26" class3="" class4="" k="0.01835307769523402"></Angle>
		<Angle class1="24" class2="26" class3="" class4="" k="0.01835307769523402"></Angle>
		<Angle class1="26" class2="26" class3="" class4="" k="0.01835307769523402"></Angle>
		<Angle class1="27" class2="26" class3="" class4="" k="0.01835307769523402"></Angle>
		<Angle class1="29" class2="26" class3="" class4="" k="0.01835307769523402"></Angle>
		<Angle class1="24" class2="28" class3="" class4="" k="0.01835307769523402"></Angle>
		<Angle class1="27" class2="28" class3="" class4="" k="0.01835307769523402"></Angle>
		<Angle class1="29" class2="28" class3="" class4="" k="0.01835307769523402"></Angle>
		<Angle class1="2" class2="30" class3="" class4="" k="0.15498154498197614"></Angle>
		<Angle class1="7" class2="30" class3="" class4="" k="0.15498154498197614"></Angle>
		<Angle class1="8" class2="30" class3="" class4="" k="0.15498154498197614"></Angle>
		<Angle class1="31" class2="30" class3="" class4="" k="0.1512854390572415"></Angle>
		<Angle class1="2" class2="32" class3="" class4="" k="0.15498154498197614"></Angle>
		<Angle class1="7" class2="32" class3="" class4="" k="0.15498154498197614"></Angle>
		<Angle class1="8" class2="32" class3="" class4="" k="0.15498154498197614"></Angle>
		<Angle class1="33" class2="32" class3="" class4="" k="0.1512854390572415"></Angle>
		<Angle class1="34" class2="32" class3="" class4="" k="0.16963851675247554"></Angle>
		<Angle class1="1" class2="39" class3="" class4="" k="0.01835307769523402"></Angle>
		<Angle class1="43" class2="43" class3="45" class4="49" k="0.010119683118066535"></Angle>
		<Angle class1="43" class2="43" class3="46" class4="50" k="0.007481428199376645"></Angle>
		<Angle class1="43" class2="43" class3="49" class4="56" k="0.008819673447987458"></Angle>
		<Angle class1="43" class2="43" class3="50" class4="60" k="0.007481428199376645"></Angle>
		<Angle class1="45" class2="43" class3="43" class4="49" k="0.010119683118066535"></Angle>
		<Angle class1="46" class2="43" class3="43" class4="50" k="0.007481428199376645"></Angle>
		<Angle class1="49" class2="43" class3="43" class4="45" k="0.010119683118066535"></Angle>
		<Angle class1="49" class2="43" class3="43" class4="56" k="0.008819673447987458"></Angle>
		<Angle class1="50" class2="43" class3="43" class4="46" k="0.007481428199376645"></Angle>
		<Angle class1="50" class2="43" class3="43" class4="60" k="0.007481428199376645"></Angle>
		<Angle class1="56" class2="43" class3="43" class4="49" k="0.008819673447987458"></Angle>
		<Angle class1="60" class2="43" class3="43" class4="50" k="0.007481428199376645"></Angle>
		<Angle class1="46" class2="44" class3="49" class4="51" k="0.011317731245394312"></Angle>
		<Angle class1="49" class2="44" class3="46" class4="51" k="0.011317731245394312"></Angle>
		<Angle class1="49" class2="44" class3="51" class4="60" k="0.011317731245394312"></Angle>
		<Angle class1="51" class2="44" class3="46" class4="49" k="0.011317731245394312"></Angle>
		<Angle class1="51" class2="44" class3="49" class4="60" k="0.011317731245394312"></Angle>
		<Angle class1="60" class2="44" class3="49" class4="51" k="0.011317731245394312"></Angle>
		<Angle class1="43" class2="45" class3="47" class4="50" k="0.01623737568314454"></Angle>
		<Angle class1="47" class2="45" class3="43" class4="50" k="0.01623737568314454"></Angle>
		<Angle class1="47" class2="45" class3="50" class4="55" k="0.01598247182626629"></Angle>
		<Angle class1="50" class2="45" class3="43" class4="47" k="0.01623737568314454"></Angle>
		<Angle class1="50" class2="45" class3="47" class4="55" k="0.01598247182626629"></Angle>
		<Angle class1="55" class2="45" class3="47" class4="50" k="0.01598247182626629"></Angle>
		<Angle class1="43" class2="46" class3="44" class4="68" k="0.010336351396413047"></Angle>
		<Angle class1="43" class2="46" class3="44" class4="76" k="0.010336351396413047"></Angle>
		<Angle class1="44" class2="46" class3="43" class4="68" k="0.010336351396413047"></Angle>
		<Angle class1="44" class2="46" class3="43" class4="76" k="0.010336351396413047"></Angle>
		<Angle class1="68" class2="46" class3="43" class4="44" k="0.010336351396413047"></Angle>
		<Angle class1="76" class2="46" class3="43" class4="44" k="0.010336351396413047"></Angle>
		<Angle class1="48" class2="48" class3="51" class4="54" k="0.01663247666130583"></Angle>
		<Angle class1="48" class2="48" class3="51" class4="63" k="0.01663247666130583"></Angle>
		<Angle class1="48" class2="48" class3="52" class4="56" k="0.011827538959150811"></Angle>
		<Angle class1="48" class2="48" class3="56" class4="62" k="0.010833413917325636"></Angle>
		<Angle class1="50" class2="48" class3="50" class4="52" k="0.0075324089707522945"></Angle>
		<Angle class1="51" class2="48" class3="48" class4="54" k="0.01663247666130583"></Angle>
		<Angle class1="51" class2="48" class3="48" class4="63" k="0.01663247666130583"></Angle>
		<Angle class1="51" class2="48" class3="54" class4="55" k="0.0131402938220738"></Angle>
		<Angle class1="51" class2="48" class3="55" class4="63" k="0.0131402938220738"></Angle>
		<Angle class1="52" class2="48" class3="48" class4="56" k="0.011827538959150811"></Angle>
		<Angle class1="52" class2="48" class3="50" class4="50" k="0.013968731356928114"></Angle>
		<Angle class1="54" class2="48" class3="48" class4="51" k="0.01663247666130583"></Angle>
		<Angle class1="54" class2="48" class3="51" class4="55" k="0.0131402938220738"></Angle>
		<Angle class1="55" class2="48" class3="51" class4="54" k="0.0131402938220738"></Angle>
		<Angle class1="55" class2="48" class3="51" class4="63" k="0.0131402938220738"></Angle>
		<Angle class1="56" class2="48" class3="48" class4="52" k="0.011827538959150811"></Angle>
		<Angle class1="56" class2="48" class3="48" class4="62" k="0.010833413917325636"></Angle>
		<Angle class1="62" class2="48" class3="48" class4="56" k="0.010833413917325636"></Angle>
		<Angle class1="63" class2="48" class3="48" class4="51" k="0.01663247666130583"></Angle>
		<Angle class1="63" class2="48" class3="51" class4="55" k="0.0131402938220738"></Angle>
		<Angle class1="48" class2="54" class3="56" class4="68" k="0.002765706847129015"></Angle>
		<Angle class1="48" class2="54" class3="56" class4="76" k="0.002765706847129015"></Angle>
		<Angle class1="56" class2="54" class3="48" class4="68" k="0.002765706847129015"></Angle>
		<Angle class1="56" class2="54" class3="48" class4="76" k="0.002765706847129015"></Angle>
		<Angle class1="56" class2="54" class3="56" class4="61" k="0.009520659054402646"></Angle>
		<Angle class1="56" class2="54" class3="59" class4="61" k="0.00898536095495832"></Angle>
		<Angle class1="59" class2="54" class3="56" class4="61" k="0.00898536095495832"></Angle>
		<Angle class1="61" class2="54" class3="56" class4="56" k="0.009520659054402646"></Angle>
		<Angle class1="61" class2="54" class3="56" class4="59" k="0.00898536095495832"></Angle>
		<Angle class1="68" class2="54" class3="48" class4="56" k="0.002765706847129015"></Angle>
		<Angle class1="76" class2="54" class3="48" class4="56" k="0.002765706847129015"></Angle>
		<Angle class1="45" class2="55" class3="48" class4="57" k="0.0130383322793225"></Angle>
		<Angle class1="45" class2="55" class3="48" class4="57" k="0.0130383322793225"></Angle>
		<Angle class1="48" class2="55" class3="45" class4="57" k="0.0130383322793225"></Angle>
		<Angle class1="48" class2="55" class3="45" class4="57" k="0.0130383322793225"></Angle>
		<Angle class1="48" class2="55" class3="48" class4="57" k="0.013178529400605538"></Angle>
		<Angle class1="57" class2="55" class3="45" class4="48" k="0.0130383322793225"></Angle>
		<Angle class1="57" class2="55" class3="45" class4="48" k="0.0130383322793225"></Angle>
		<Angle class1="57" class2="55" class3="48" class4="48" k="0.01678541897543278"></Angle>
		<Angle class1="43" class2="56" class3="54" class4="58" k="0.016772673782588867"></Angle>
		<Angle class1="43" class2="56" class3="58" class4="63" k="0.016772673782588867"></Angle>
		<Angle class1="48" class2="56" class3="54" class4="58" k="0.016109923754705414"></Angle>
		<Angle class1="48" class2="56" class3="58" class4="63" k="0.016109923754705414"></Angle>
		<Angle class1="50" class2="56" class3="54" class4="58" k="0.01608443336901759"></Angle>
		<Angle class1="50" class2="56" class3="58" class4="63" k="0.01608443336901759"></Angle>
		<Angle class1="54" class2="56" class3="43" class4="58" k="0.016772673782588867"></Angle>
		<Angle class1="54" class2="56" class3="48" class4="58" k="0.016109923754705414"></Angle>
		<Angle class1="54" class2="56" class3="50" class4="58" k="0.01608443336901759"></Angle>
		<Angle class1="54" class2="56" class3="54" class4="58" k="0.009558894632934384"></Angle>
		<Angle class1="54" class2="56" class3="58" class4="63" k="0.009558894632934384"></Angle>
		<Angle class1="58" class2="56" class3="43" class4="54" k="0.08942027299289018"></Angle>
		<Angle class1="58" class2="56" class3="43" class4="63" k="0.08942027299289018"></Angle>
		<Angle class1="58" class2="56" class3="48" class4="54" k="0.09003204224939798"></Angle>
		<Angle class1="58" class2="56" class3="48" class4="63" k="0.09003204224939798"></Angle>
		<Angle class1="58" class2="56" class3="50" class4="54" k="0.09000655186371016"></Angle>
		<Angle class1="58" class2="56" class3="50" class4="63" k="0.09000655186371016"></Angle>
		<Angle class1="58" class2="56" class3="54" class4="54" k="0.09049086919177883"></Angle>
		<Angle class1="58" class2="56" class3="54" class4="63" k="0.09049086919177883"></Angle>
		<Angle class1="58" class2="56" class3="54" class4="63" k="0.09049086919177883"></Angle>
		<Angle class1="58" class2="56" class3="63" class4="63" k="0.09049086919177883"></Angle>
		<Angle class1="63" class2="56" class3="43" class4="58" k="0.016772673782588867"></Angle>
		<Angle class1="63" class2="56" class3="48" class4="58" k="0.016109923754705414"></Angle>
		<Angle class1="63" class2="56" class3="50" class4="58" k="0.01608443336901759"></Angle>
		<Angle class1="63" class2="56" class3="54" class4="58" k="0.009558894632934384"></Angle>
		<Angle class1="63" class2="56" class3="58" class4="63" k="0.009558894632934384"></Angle>
		<Angle class1="47" class2="59" class3="50" class4="54" k="0.015867765090671077"></Angle>
		<Angle class1="47" class2="59" class3="50" class4="63" k="0.015867765090671077"></Angle>
		<Angle class1="50" class2="59" class3="47" class4="54" k="0.015867765090671077"></Angle>
		<Angle class1="50" class2="59" class3="47" class4="63" k="0.015867765090671077"></Angle>
		<Angle class1="54" class2="59" class3="47" class4="50" k="0.015867765090671077"></Angle>
		<Angle class1="63" class2="59" class3="47" class4="50" k="0.015867765090671077"></Angle>
		<Angle class1="43" class2="60" class3="44" class4="68" k="0.010336351396413047"></Angle>
		<Angle class1="43" class2="60" class3="44" class4="76" k="0.010336351396413047"></Angle>
		<Angle class1="44" class2="60" class3="43" class4="68" k="0.010336351396413047"></Angle>
		<Angle class1="44" class2="60" class3="43" class4="76" k="0.010336351396413047"></Angle>
		<Angle class1="68" class2="60" class3="43" class4="44" k="0.010336351396413047"></Angle>
		<Angle class1="76" class2="60" class3="43" class4="44" k="0.010336351396413047"></Angle>
		<Angle class1="48" class2="63" class3="56" class4="68" k="0.002765706847129015"></Angle>
		<Angle class1="48" class2="63" class3="56" class4="76" k="0.002765706847129015"></Angle>
		<Angle class1="56" class2="63" class3="48" class4="68" k="0.002765706847129015"></Angle>
		<Angle class1="56" class2="63" class3="48" class4="76" k="0.002765706847129015"></Angle>
		<Angle class1="56" class2="63" class3="56" class4="61" k="0.009520659054402646"></Angle>
		<Angle class1="56" class2="63" class3="59" class4="61" k="0.00898536095495832"></Angle>
		<Angle class1="59" class2="63" class3="56" class4="61" k="0.00898536095495832"></Angle>
		<Angle class1="61" class2="63" class3="56" class4="56" k="0.009520659054402646"></Angle>
		<Angle class1="61" class2="63" class3="56" class4="59" k="0.00898536095495832"></Angle>
		<Angle class1="68" class2="63" class3="48" class4="56" k="0.002765706847129015"></Angle>
		<Angle class1="76" class2="63" class3="48" class4="56" k="0.002765706847129015"></Angle>
	</AmoebaOutOfPlaneBendForce>
	<PeriodicTorsionForce>
		<Proper class1="3" class2="1" class3="2" class4="3" k1="-7.96006" phase1="0.0" periodicity1="1" k2="3.443432" phase2="3.141592653594307" periodicity2="2" k3="2.591988" phase3="0.0" periodicity3="3"></Proper>
		<Proper class1="3" class2="1" class3="2" class4="6" k1="0.0" phase1="0.0" periodicity1="1" k2="0.0" phase2="3.141592653594307" periodicity2="2" k3="0.0" phase3="0.0" periodicity3="3"></Proper>
		<Proper class1="3" class2="1" class3="2" class4="30" k1="-1.7907520000000001" phase1="0.0" periodicity1="1" k2="0.100416" phase2="3.141592653594307" periodicity2="2" k3="-3.8534640000000002" phase3="0.0" periodicity3="3"></Proper>
		<Proper class1="3" class2="1" class3="2" class4="32" k1="-12.629404000000001" phase1="0.0" periodicity1="1" k2="-0.8284320000000001" phase2="3.141592653594307" periodicity2="2" k3="4.552192000000001" phase3="0.0" periodicity3="3"></Proper>
		<Proper class1="4" class2="1" class3="2" class4="3" k1="0.0" phase1="0.0" periodicity1="1" k2="0.0" phase2="3.141592653594307" periodicity2="2" k3="0.0" phase3="0.0" periodicity3="3"></Proper>
		<Proper class1="4" class2="1" class3="2" class4="6" k1="0.0" phase1="0.0" periodicity1="1" k2="0.0" phase2="3.141592653594307" periodicity2="2" k3="0.0" phase3="0.0" periodicity3="3"></Proper>
		<Proper class1="4" class2="1" class3="2" class4="30" k1="0.0" phase1="0.0" periodicity1="1" k2="16.736" phase2="3.141592653594307" periodicity2="2" k3="0.0" phase3="0.0" periodicity3="3"></Proper>
		<Proper class1="4" class2="1" class3="2" class4="32" k1="0.0" phase1="0.0" periodicity1="1" k2="0.0" phase2="3.141592653594307" periodicity2="2" k3="0.0" phase3="0.0" periodicity3="3"></Proper>
		<Proper class1="2" class2="1" class3="3" class4="2" k1="-2.092" phase1="0.0" periodicity1="1" k2="4.184" phase2="3.141592653594307" periodicity2="2" k3="4.184" phase3="0.0" periodicity3="3"></Proper>
		<Proper class1="2" class2="1" class3="3" class4="5" k1="2.092" phase1="0.0" periodicity1="1" k2="4.707" phase2="3.141592653594307" periodicity2="2" k3="-4.707" phase3="0.0" periodicity3="3"></Proper>
		<Proper class1="2" class2="1" class3="3" class4="7" k1="-2.092" phase1="0.0" periodicity1="1" k2="4.184" phase2="3.141592653594307" periodicity2="2" k3="4.184" phase3="0.0" periodicity3="3"></Proper>
		<Proper class1="2" class2="1" class3="3" class4="40" k1="-2.092" phase1="0.0" periodicity1="1" k2="4.184" phase2="3.141592653594307" periodicity2="2" k3="4.184" phase3="0.0" periodicity3="3"></Proper>
		<Proper class1="4" class2="1" class3="3" class4="2" k1="0.0" phase1="0.0" periodicity1="1" k2="2.092" phase2="3.141592653594307" periodicity2="2" k3="1.6736000000000002" phase3="0.0" periodicity3="3"></Proper>
		<Proper class1="4" class2="1" class3="3" class4="5" k1="0.0" phase1="0.0" periodicity1="1" k2="2.092" phase2="3.141592653594307" periodicity2="2" k3="-1.1506" phase3="0.0" periodicity3="3"></Proper>
		<Proper class1="4" class2="1" class3="3" class4="7" k1="0.0" phase1="0.0" periodicity1="1" k2="2.092" phase2="3.141592653594307" periodicity2="2" k3="1.6736000000000002" phase3="0.0" periodicity3="3"></Proper>
		<Proper class1="4" class2="1" class3="3" class4="8" k1="0.0" phase1="0.0" periodicity1="1" k2="2.092" phase2="3.141592653594307" periodicity2="2" k3="1.6736000000000002" phase3="0.0" periodicity3="3"></Proper>
		<Proper class1="4" class2="1" class3="3" class4="40" k1="0.0" phase1="0.0" periodicity1="1" k2="2.092" phase2="3.141592653594307" periodicity2="2" k3="1.6736000000000002" phase3="0.0" periodicity3="3"></Proper>
		<Proper class1="7" class2="1" class3="3" class4="2" k1="-2.092" phase1="0.0" periodicity1="1" k2="4.184" phase2="3.141592653594307" periodicity2="2" k3="4.184" phase3="0.0" periodicity3="3"></Proper>
		<Proper class1="7" class2="1" class3="3" class4="5" k1="2.092" phase1="0.0" periodicity1="1" k2="4.707" phase2="3.141592653594307" periodicity2="2" k3="-4.707" phase3="0.0" periodicity3="3"></Proper>
		<Proper class1="7" class2="1" class3="3" class4="7" k1="-2.092" phase1="0.0" periodicity1="1" k2="4.184" phase2="3.141592653594307" periodicity2="2" k3="4.184" phase3="0.0" periodicity3="3"></Proper>
		<Proper class1="7" class2="1" class3="3" class4="40" k1="-2.092" phase1="0.0" periodicity1="1" k2="4.184" phase2="3.141592653594307" periodicity2="2" k3="4.184" phase3="0.0" periodicity3="3"></Proper>
		<Proper class1="40" class2="1" class3="3" class4="2" k1="-2.092" phase1="0.0" periodicity1="1" k2="4.184" phase2="3.141592653594307" periodicity2="2" k3="4.184" phase3="0.0" periodicity3="3"></Proper>
		<Proper class1="40" class2="1" class3="3" class4="5" k1="2.092" phase1="0.0" periodicity1="1" k2="4.707" phase2="3.141592653594307" periodicity2="2" k3="-4.707" phase3="0.0" periodicity3="3"></Proper>
		<Proper class1="40" class2="1" class3="3" class4="7" k1="-2.092" phase1="0.0" periodicity1="1" k2="4.184" phase2="3.141592653594307" periodicity2="2" k3="4.184" phase3="0.0" periodicity3="3"></Proper>
		<Proper class1="3" class2="1" class3="7" class4="3" k1="-2.9434440000000004" phase1="0.0" periodicity1="1" k2="-0.14225600000000002" phase2="3.141592653594307" periodicity2="2" k3="0.0" phase3="0.0" periodicity3="3"></Proper>
		<Proper class1="3" class2="1" class3="7" class4="6" k1="0.0" phase1="0.0" periodicity1="1" k2="0.0" phase2="3.141592653594307" periodicity2="2" k3="-0.263592" phase3="0.0" periodicity3="3"></Proper>
		<Proper class1="3" class2="1" class3="7" class4="7" k1="5.388992" phase1="0.0" periodicity1="1" k2="2.1150119999999997" phase2="3.141592653594307" periodicity2="2" k3="1.7259" phase3="0.0" periodicity3="3"></Proper>
		<Proper class1="3" class2="1" class3="7" class4="8" k1="5.388992" phase1="0.0" periodicity1="1" k2="2.1150119999999997" phase2="3.141592653594307" periodicity2="2" k3="1.7259" phase3="0.0" periodicity3="3"></Proper>
		<Proper class1="3" class2="1" class3="7" class4="30" k1="-1.7907520000000001" phase1="0.0" periodicity1="1" k2="0.100416" phase2="3.141592653594307" periodicity2="2" k3="-3.8534640000000002" phase3="0.0" periodicity3="3"></Proper>
		<Proper class1="3" class2="1" class3="7" class4="32" k1="-4.8032319999999995" phase1="0.0" periodicity1="1" k2="-0.520908" phase2="3.141592653594307" periodicity2="2" k3="-0.20292400000000002" phase3="0.0" periodicity3="3"></Proper>
		<Proper class1="4" class2="1" class3="7" class4="3" k1="0.0" phase1="0.0" periodicity1="1" k2="0.0" phase2="3.141592653594307" periodicity2="2" k3="0.0" phase3="0.0" periodicity3="3"></Proper>
		<Proper class1="4" class2="1" class3="7" class4="6" k1="0.0" phase1="0.0" periodicity1="1" k2="0.0" phase2="3.141592653594307" periodicity2="2" k3="0.0" phase3="0.0" periodicity3="3"></Proper>
		<Proper class1="4" class2="1" class3="7" class4="7" k1="0.0" phase1="0.0" periodicity1="1" k2="0.0" phase2="3.141592653594307" periodicity2="2" k3="0.0" phase3="0.0" periodicity3="3"></Proper>
		<Proper class1="4" class2="1" class3="7" class4="8" k1="0.0" phase1="0.0" periodicity1="1" k2="0.0" phase2="3.141592653594307" periodicity2="2" k3="0.0" phase3="0.0" periodicity3="3"></Proper>
		<Proper class1="4" class2="1" class3="7" class4="30" k1="0.0" phase1="0.0" periodicity1="1" k2="16.736" phase2="3.141592653594307" periodicity2="2" k3="0.0" phase3="0.0" periodicity3="3"></Proper>
		<Proper class1="4" class2="1" class3="7" class4="32" k1="0.0" phase1="0.0" periodicity1="1" k2="0.0" phase2="3.141592653594307" periodicity2="2" k3="0.0" phase3="0.0" periodicity3="3"></Proper>
		<Proper class1="4" class2="1" class3="8" class4="8" k1="0.0" phase1="0.0" periodicity1="1" k2="0.0" phase2="3.141592653594307" periodicity2="2" k3="0.0" phase3="0.0" periodicity3="3"></Proper>
		<Proper class1="4" class2="1" class3="8" class4="9" k1="0.0" phase1="0.0" periodicity1="1" k2="0.0" phase2="3.141592653594307" periodicity2="2" k3="0.0" phase3="0.0" periodicity3="3"></Proper>
		<Proper class1="39" class2="1" class3="8" class4="8" k1="-0.3138" phase1="0.0" periodicity1="1" k2="1.1506" phase2="3.141592653594307" periodicity2="2" k3="-0.9414" phase3="0.0" periodicity3="3"></Proper>
		<Proper class1="39" class2="1" class3="8" class4="9" k1="0.0" phase1="0.0" periodicity1="1" k2="0.0" phase2="3.141592653594307" periodicity2="2" k3="-0.263592" phase3="0.0" periodicity3="3"></Proper>
		<Proper class1="4" class2="1" class3="39" class4="1" k1="0.0" phase1="0.0" periodicity1="1" k2="8.368" phase2="3.141592653594307" periodicity2="2" k3="0.0" phase3="0.0" periodicity3="3"></Proper>
		<Proper class1="8" class2="1" class3="39" class4="1" k1="0.0" phase1="0.0" periodicity1="1" k2="9.414" phase2="3.141592653594307" periodicity2="2" k3="0.0" phase3="0.0" periodicity3="3"></Proper>
		<Proper class1="3" class2="1" class3="40" class4="6" k1="0.0" phase1="0.0" periodicity1="1" k2="0.0" phase2="3.141592653594307" periodicity2="2" k3="-0.263592" phase3="0.0" periodicity3="3"></Proper>
		<Proper class1="4" class2="1" class3="40" class4="6" k1="0.0" phase1="0.0" periodicity1="1" k2="0.0" phase2="3.141592653594307" periodicity2="2" k3="0.0" phase3="0.0" periodicity3="3"></Proper>
		<Proper class1="1" class2="2" class3="3" class4="1" k1="-5.043812" phase1="0.0" periodicity1="1" k2="-1.2280039999999999" phase2="3.141592653594307" periodicity2="2" k3="1.031356" phase3="0.0" periodicity3="3"></Proper>
		<Proper class1="1" class2="2" class3="3" class4="5" k1="0.0" phase1="0.0" periodicity1="1" k2="0.0" phase2="3.141592653594307" periodicity2="2" k3="0.0" phase3="0.0" periodicity3="3"></Proper>
		<Proper class1="1" class2="2" class3="3" class4="15" k1="0.0" phase1="0.0" periodicity1="1" k2="0.0" phase2="3.141592653594307" periodicity2="2" k3="0.0" phase3="0.0" periodicity3="3"></Proper>
		<Proper class1="6" class2="2" class3="3" class4="1" k1="0.0" phase1="0.0" periodicity1="1" k2="0.0" phase2="3.141592653594307" periodicity2="2" k3="-0.02092" phase3="0.0" periodicity3="3"></Proper>
		<Proper class1="6" class2="2" class3="3" class4="5" k1="0.0" phase1="0.0" periodicity1="1" k2="0.0" phase2="3.141592653594307" periodicity2="2" k3="0.49162" phase3="0.0" periodicity3="3"></Proper>
		<Proper class1="6" class2="2" class3="3" class4="15" k1="0.0" phase1="0.0" periodicity1="1" k2="0.0" phase2="3.141592653594307" periodicity2="2" k3="-0.02092" phase3="0.0" periodicity3="3"></Proper>
		<Proper class1="41" class2="2" class3="3" class4="1" k1="-0.830524" phase1="0.0" periodicity1="1" k2="4.594032" phase2="3.141592653594307" periodicity2="2" k3="-0.776132" phase3="0.0" periodicity3="3"></Proper>
		<Proper class1="41" class2="2" class3="3" class4="5" k1="0.0" phase1="0.0" periodicity1="1" k2="0.0" phase2="3.141592653594307" periodicity2="2" k3="0.0" phase3="0.0" periodicity3="3"></Proper>
		<Proper class1="41" class2="2" class3="3" class4="15" k1="-0.830524" phase1="0.0" periodicity1="1" k2="4.594032" phase2="3.141592653594307" periodicity2="2" k3="-0.776132" phase3="0.0" periodicity3="3"></Proper>
		<Proper class1="1" class2="2" class3="30" class4="31" k1="-0.123428" phase1="0.0" periodicity1="1" k2="7.1128" phase2="3.141592653594307" periodicity2="2" k3="-0.09414" phase3="0.0" periodicity3="3"></Proper>
		<Proper class1="6" class2="2" class3="30" class4="31" k1="-0.322168" phase1="0.0" periodicity1="1" k2="0.092048" phase2="3.141592653594307" periodicity2="2" k3="-0.179912" phase3="0.0" periodicity3="3"></Proper>
		<Proper class1="1" class2="2" class3="32" class4="33" k1="0.0" phase1="0.0" periodicity1="1" k2="0.0" phase2="3.141592653594307" periodicity2="2" k3="0.0" phase3="0.0" periodicity3="3"></Proper>
		<Proper class1="1" class2="2" class3="32" class4="34" k1="-1.094116" phase1="0.0" periodicity1="1" k2="8.334528" phase2="3.141592653594307" periodicity2="2" k3="1.1401400000000002" phase3="0.0" periodicity3="3"></Proper>
		<Proper class1="6" class2="2" class3="32" class4="33" k1="0.0" phase1="0.0" periodicity1="1" k2="0.0" phase2="3.141592653594307" periodicity2="2" k3="0.0" phase3="0.0" periodicity3="3"></Proper>
		<Proper class1="6" class2="2" class3="32" class4="34" k1="0.0" phase1="0.0" periodicity1="1" k2="0.0" phase2="3.141592653594307" periodicity2="2" k3="0.0" phase3="0.0" periodicity3="3"></Proper>
		<Proper class1="3" class2="2" class3="41" class4="42" k1="2.591988" phase1="0.0" periodicity1="1" k2="-0.8472600000000001" phase2="3.141592653594307" periodicity2="2" k3="0.07322000000000001" phase3="0.0" periodicity3="3"></Proper>
		<Proper class1="6" class2="2" class3="41" class4="42" k1="0.0" phase1="0.0" periodicity1="1" k2="-0.16945200000000002" phase2="3.141592653594307" periodicity2="2" k3="0.7740400000000001" phase3="0.0" periodicity3="3"></Proper>
		<Proper class1="1" class2="3" class3="7" class4="1" k1="-1.0355400000000001" phase1="0.0" periodicity1="1" k2="6.276" phase2="3.141592653594307" periodicity2="2" k3="-1.6568640000000001" phase3="0.0" periodicity3="3"></Proper>
		<Proper class1="1" class2="3" class3="7" class4="6" k1="0.0" phase1="0.0" periodicity1="1" k2="0.0" phase2="3.141592653594307" periodicity2="2" k3="0.0" phase3="0.0" periodicity3="3"></Proper>
		<Proper class1="1" class2="3" class3="7" class4="7" k1="1.9434680000000002" phase1="0.0" periodicity1="1" k2="0.686176" phase2="3.141592653594307" periodicity2="2" k3="0.0" phase3="0.0" periodicity3="3"></Proper>
		<Proper class1="1" class2="3" class3="7" class4="8" k1="1.9434680000000002" phase1="0.0" periodicity1="1" k2="0.686176" phase2="3.141592653594307" periodicity2="2" k3="0.0" phase3="0.0" periodicity3="3"></Proper>
		<Proper class1="1" class2="3" class3="7" class4="15" k1="0.995792" phase1="0.0" periodicity1="1" k2="2.3012" phase2="3.141592653594307" periodicity2="2" k3="-0.33472" phase3="0.0" periodicity3="3"></Proper>
		<Proper class1="1" class2="3" class3="7" class4="16" k1="0.0" phase1="0.0" periodicity1="1" k2="0.0" phase2="3.141592653594307" periodicity2="2" k3="0.0" phase3="0.0" periodicity3="3"></Proper>
		<Proper class1="1" class2="3" class3="7" class4="41" k1="-0.830524" phase1="0.0" periodicity1="1" k2="4.594032" phase2="3.141592653594307" periodicity2="2" k3="-0.776132" phase3="0.0" periodicity3="3"></Proper>
		<Proper class1="5" class2="3" class3="7" class4="1" k1="0.0" phase1="0.0" periodicity1="1" k2="0.0" phase2="3.141592653594307" periodicity2="2" k3="0.0" phase3="0.0" periodicity3="3"></Proper>
		<Proper class1="5" class2="3" class3="7" class4="6" k1="0.0" phase1="0.0" periodicity1="1" k2="0.0" phase2="3.141592653594307" periodicity2="2" k3="0.49162" phase3="0.0" periodicity3="3"></Proper>
		<Proper class1="5" class2="3" class3="7" class4="7" k1="0.0" phase1="0.0" periodicity1="1" k2="0.0" phase2="3.141592653594307" periodicity2="2" k3="0.0" phase3="0.0" periodicity3="3"></Proper>
		<Proper class1="5" class2="3" class3="7" class4="8" k1="0.0" phase1="0.0" periodicity1="1" k2="0.0" phase2="3.141592653594307" periodicity2="2" k3="0.0" phase3="0.0" periodicity3="3"></Proper>
		<Proper class1="5" class2="3" class3="7" class4="15" k1="0.0" phase1="0.0" periodicity1="1" k2="0.0" phase2="3.141592653594307" periodicity2="2" k3="0.0" phase3="0.0" periodicity3="3"></Proper>
		<Proper class1="5" class2="3" class3="7" class4="16" k1="0.0" phase1="0.0" periodicity1="1" k2="0.0" phase2="3.141592653594307" periodicity2="2" k3="0.0" phase3="0.0" periodicity3="3"></Proper>
		<Proper class1="5" class2="3" class3="7" class4="41" k1="0.0" phase1="0.0" periodicity1="1" k2="0.0" phase2="3.141592653594307" periodicity2="2" k3="0.0" phase3="0.0" periodicity3="3"></Proper>
		<Proper class1="15" class2="3" class3="7" class4="1" k1="-3.7739680000000004" phase1="0.0" periodicity1="1" k2="7.556304000000001" phase2="3.141592653594307" periodicity2="2" k3="-0.410032" phase3="0.0" periodicity3="3"></Proper>
		<Proper class1="15" class2="3" class3="7" class4="6" k1="0.0" phase1="0.0" periodicity1="1" k2="0.0" phase2="3.141592653594307" periodicity2="2" k3="-0.02092" phase3="0.0" periodicity3="3"></Proper>
		<Proper class1="15" class2="3" class3="7" class4="7" k1="0.74266" phase1="0.0" periodicity1="1" k2="3.0919760000000003" phase2="3.141592653594307" periodicity2="2" k3="-1.874432" phase3="0.0" periodicity3="3"></Proper>
		<Proper class1="15" class2="3" class3="7" class4="8" k1="0.74266" phase1="0.0" periodicity1="1" k2="3.0919760000000003" phase2="3.141592653594307" periodicity2="2" k3="-1.874432" phase3="0.0" periodicity3="3"></Proper>
		<Proper class1="15" class2="3" class3="7" class4="15" k1="-4.430856" phase1="0.0" periodicity1="1" k2="2.453916" phase2="3.141592653594307" periodicity2="2" k3="0.0" phase3="0.0" periodicity3="3"></Proper>
		<Proper class1="15" class2="3" class3="7" class4="16" k1="4.6547" phase1="0.0" periodicity1="1" k2="-2.619184" phase2="3.141592653594307" periodicity2="2" k3="-2.232164" phase3="0.0" periodicity3="3"></Proper>
		<Proper class1="15" class2="3" class3="7" class4="41" k1="-0.830524" phase1="0.0" periodicity1="1" k2="4.594032" phase2="3.141592653594307" periodicity2="2" k3="-0.776132" phase3="0.0" periodicity3="3"></Proper>
		<Proper class1="1" class2="3" class3="8" class4="7" k1="0.0" phase1="0.0" periodicity1="1" k2="0.0" phase2="3.141592653594307" periodicity2="2" k3="0.0" phase3="0.0" periodicity3="3"></Proper>
		<Proper class1="1" class2="3" class3="8" class4="8" k1="3.7237600000000004" phase1="0.0" periodicity1="1" k2="2.3012" phase2="3.141592653594307" periodicity2="2" k3="-2.6568400000000003" phase3="0.0" periodicity3="3"></Proper>
		<Proper class1="1" class2="3" class3="8" class4="9" k1="0.0" phase1="0.0" periodicity1="1" k2="0.0" phase2="3.141592653594307" periodicity2="2" k3="0.48116000000000003" phase3="0.0" periodicity3="3"></Proper>
		<Proper class1="5" class2="3" class3="8" class4="7" k1="0.0" phase1="0.0" periodicity1="1" k2="0.0" phase2="3.141592653594307" periodicity2="2" k3="0.0" phase3="0.0" periodicity3="3"></Proper>
		<Proper class1="5" class2="3" class3="8" class4="8" k1="0.9497680000000001" phase1="0.0" periodicity1="1" k2="0.16736" phase2="3.141592653594307" periodicity2="2" k3="-0.64852" phase3="0.0" periodicity3="3"></Proper>
		<Proper class1="5" class2="3" class3="8" class4="9" k1="-0.322168" phase1="0.0" periodicity1="1" k2="0.092048" phase2="3.141592653594307" periodicity2="2" k3="-0.179912" phase3="0.0" periodicity3="3"></Proper>
		<Proper class1="2" class2="3" class3="15" class4="7" k1="-2.092" phase1="0.0" periodicity1="1" k2="4.184" phase2="3.141592653594307" periodicity2="2" k3="4.184" phase3="0.0" periodicity3="3"></Proper>
		<Proper class1="2" class2="3" class3="15" class4="16" k1="-2.092" phase1="0.0" periodicity1="1" k2="4.184" phase2="3.141592653594307" periodicity2="2" k3="4.184" phase3="0.0" periodicity3="3"></Proper>
		<Proper class1="5" class2="3" class3="15" class4="7" k1="2.092" phase1="0.0" periodicity1="1" k2="4.707" phase2="3.141592653594307" periodicity2="2" k3="-4.707" phase3="0.0" periodicity3="3"></Proper>
		<Proper class1="5" class2="3" class3="15" class4="16" k1="2.092" phase1="0.0" periodicity1="1" k2="4.707" phase2="3.141592653594307" periodicity2="2" k3="-4.707" phase3="0.0" periodicity3="3"></Proper>
		<Proper class1="7" class2="3" class3="15" class4="7" k1="-2.092" phase1="0.0" periodicity1="1" k2="4.184" phase2="3.141592653594307" periodicity2="2" k3="4.184" phase3="0.0" periodicity3="3"></Proper>
		<Proper class1="7" class2="3" class3="15" class4="16" k1="-2.092" phase1="0.0" periodicity1="1" k2="4.184" phase2="3.141592653594307" periodicity2="2" k3="4.184" phase3="0.0" periodicity3="3"></Proper>
		<Proper class1="40" class2="3" class3="15" class4="7" k1="-2.092" phase1="0.0" periodicity1="1" k2="4.184" phase2="3.141592653594307" periodicity2="2" k3="4.184" phase3="0.0" periodicity3="3"></Proper>
		<Proper class1="40" class2="3" class3="15" class4="16" k1="-2.092" phase1="0.0" periodicity1="1" k2="4.184" phase2="3.141592653594307" periodicity2="2" k3="4.184" phase3="0.0" periodicity3="3"></Proper>
		<Proper class1="1" class2="3" class3="40" class4="6" k1="0.0" phase1="0.0" periodicity1="1" k2="0.0" phase2="3.141592653594307" periodicity2="2" k3="-0.02092" phase3="0.0" periodicity3="3"></Proper>
		<Proper class1="5" class2="3" class3="40" class4="6" k1="0.0" phase1="0.0" periodicity1="1" k2="0.0" phase2="3.141592653594307" periodicity2="2" k3="0.49162" phase3="0.0" periodicity3="3"></Proper>
		<Proper class1="15" class2="3" class3="40" class4="6" k1="0.0" phase1="0.0" periodicity1="1" k2="0.0" phase2="3.141592653594307" periodicity2="2" k3="-0.02092" phase3="0.0" periodicity3="3"></Proper>
		<Proper class1="1" class2="7" class3="7" class4="6" k1="0.0" phase1="0.0" periodicity1="1" k2="0.0" phase2="3.141592653594307" periodicity2="2" k3="0.0" phase3="0.0" periodicity3="3"></Proper>
		<Proper class1="1" class2="7" class3="7" class4="8" k1="1.6736000000000002" phase1="0.0" periodicity1="1" k2="2.092" phase2="3.141592653594307" periodicity2="2" k3="1.046" phase3="0.0" periodicity3="3"></Proper>
		<Proper class1="1" class2="7" class3="7" class4="10" k1="-3.138" phase1="0.0" periodicity1="1" k2="1.50624" phase2="3.141592653594307" periodicity2="2" k3="2.63592" phase3="0.0" periodicity3="3"></Proper>
		<Proper class1="3" class2="7" class3="7" class4="6" k1="0.0" phase1="0.0" periodicity1="1" k2="0.0" phase2="3.141592653594307" periodicity2="2" k3="0.0" phase3="0.0" periodicity3="3"></Proper>
		<Proper class1="3" class2="7" class3="7" class4="8" k1="1.3598000000000001" phase1="0.0" periodicity1="1" k2="2.1443" phase2="3.141592653594307" periodicity2="2" k3="0.25104" phase3="0.0" periodicity3="3"></Proper>
		<Proper class1="3" class2="7" class3="7" class4="10" k1="-7.301080000000001" phase1="0.0" periodicity1="1" k2="4.89528" phase2="3.141592653594307" periodicity2="2" k3="0.0" phase3="0.0" periodicity3="3"></Proper>
		<Proper class1="6" class2="7" class3="7" class4="6" k1="0.0" phase1="0.0" periodicity1="1" k2="0.0" phase2="3.141592653594307" periodicity2="2" k3="0.0" phase3="0.0" periodicity3="3"></Proper>
		<Proper class1="6" class2="7" class3="7" class4="8" k1="0.0" phase1="0.0" periodicity1="1" k2="0.0" phase2="3.141592653594307" periodicity2="2" k3="0.0" phase3="0.0" periodicity3="3"></Proper>
		<Proper class1="6" class2="7" class3="7" class4="10" k1="0.0" phase1="0.0" periodicity1="1" k2="0.0" phase2="3.141592653594307" periodicity2="2" k3="0.7133720000000001" phase3="0.0" periodicity3="3"></Proper>
		<Proper class1="6" class2="7" class3="7" class4="30" k1="0.0" phase1="0.0" periodicity1="1" k2="0.0" phase2="3.141592653594307" periodicity2="2" k3="0.0" phase3="0.0" periodicity3="3"></Proper>
		<Proper class1="6" class2="7" class3="7" class4="41" k1="0.0" phase1="0.0" periodicity1="1" k2="0.0" phase2="3.141592653594307" periodicity2="2" k3="0.0" phase3="0.0" periodicity3="3"></Proper>
		<Proper class1="8" class2="7" class3="7" class4="30" k1="1.3598000000000001" phase1="0.0" periodicity1="1" k2="2.1443" phase2="3.141592653594307" periodicity2="2" k3="0.25104" phase3="0.0" periodicity3="3"></Proper>
		<Proper class1="8" class2="7" class3="7" class4="41" k1="1.6736000000000002" phase1="0.0" periodicity1="1" k2="2.092" phase2="3.141592653594307" periodicity2="2" k3="1.046" phase3="0.0" periodicity3="3"></Proper>
		<Proper class1="10" class2="7" class3="7" class4="29" k1="-7.301080000000001" phase1="0.0" periodicity1="1" k2="4.89528" phase2="3.141592653594307" periodicity2="2" k3="0.0" phase3="0.0" periodicity3="3"></Proper>
		<Proper class1="10" class2="7" class3="7" class4="30" k1="-7.301080000000001" phase1="0.0" periodicity1="1" k2="4.89528" phase2="3.141592653594307" periodicity2="2" k3="0.0" phase3="0.0" periodicity3="3"></Proper>
		<Proper class1="10" class2="7" class3="7" class4="41" k1="-3.138" phase1="0.0" periodicity1="1" k2="1.50624" phase2="3.141592653594307" periodicity2="2" k3="2.63592" phase3="0.0" periodicity3="3"></Proper>
		<Proper class1="1" class2="7" class3="8" class4="3" k1="-1.9518360000000001" phase1="0.0" periodicity1="1" k2="-1.9434680000000002" phase2="3.141592653594307" periodicity2="2" k3="0.320076" phase3="0.0" periodicity3="3"></Proper>
		<Proper class1="1" class2="7" class3="8" class4="7" k1="1.8869840000000002" phase1="0.0" periodicity1="1" k2="1.0878400000000001" phase2="3.141592653594307" periodicity2="2" k3="2.092" phase3="0.0" periodicity3="3"></Proper>
		<Proper class1="1" class2="7" class3="8" class4="8" k1="-4.76976" phase1="0.0" periodicity1="1" k2="2.02924" phase2="3.141592653594307" periodicity2="2" k3="7.740400000000001" phase3="0.0" periodicity3="3"></Proper>
		<Proper class1="1" class2="7" class3="8" class4="9" k1="0.0" phase1="0.0" periodicity1="1" k2="0.0" phase2="3.141592653594307" periodicity2="2" k3="1.046" phase3="0.0" periodicity3="3"></Proper>
		<Proper class1="1" class2="7" class3="8" class4="10" k1="1.31796" phase1="0.0" periodicity1="1" k2="0.0" phase2="3.141592653594307" periodicity2="2" k3="0.0" phase3="0.0" periodicity3="3"></Proper>
		<Proper class1="1" class2="7" class3="8" class4="12" k1="-0.33472" phase1="0.0" periodicity1="1" k2="2.25936" phase2="3.141592653594307" periodicity2="2" k3="-3.17984" phase3="0.0" periodicity3="3"></Proper>
		<Proper class1="1" class2="7" class3="8" class4="14" k1="-12.90764" phase1="0.0" periodicity1="1" k2="3.01248" phase2="3.141592653594307" periodicity2="2" k3="1.58992" phase3="0.0" periodicity3="3"></Proper>
		<Proper class1="1" class2="7" class3="8" class4="17" k1="-3.07524" phase1="0.0" periodicity1="1" k2="3.2007600000000003" phase2="3.141592653594307" periodicity2="2" k3="0.5439200000000001" phase3="0.0" periodicity3="3"></Proper>
		<Proper class1="1" class2="7" class3="8" class4="22" k1="-2.092" phase1="0.0" periodicity1="1" k2="0.20920000000000002" phase2="3.141592653594307" periodicity2="2" k3="2.4057999999999997" phase3="0.0" periodicity3="3"></Proper>
		<Proper class1="1" class2="7" class3="8" class4="26" k1="1.52716" phase1="0.0" periodicity1="1" k2="3.7237600000000004" phase2="3.141592653594307" periodicity2="2" k3="0.0" phase3="0.0" periodicity3="3"></Proper>
		<Proper class1="1" class2="7" class3="8" class4="30" k1="-6.0668" phase1="0.0" periodicity1="1" k2="3.7656" phase2="3.141592653594307" periodicity2="2" k3="0.0" phase3="0.0" periodicity3="3"></Proper>
		<Proper class1="1" class2="7" class3="8" class4="32" k1="-8.6818" phase1="0.0" periodicity1="1" k2="4.30952" phase2="3.141592653594307" periodicity2="2" k3="0.0" phase3="0.0" periodicity3="3"></Proper>
		<Proper class1="1" class2="7" class3="8" class4="36" k1="-1.046" phase1="0.0" periodicity1="1" k2="1.6736000000000002" phase2="3.141592653594307" periodicity2="2" k3="-2.3221200000000004" phase3="0.0" periodicity3="3"></Proper>
		<Proper class1="3" class2="7" class3="8" class4="3" k1="-1.905812" phase1="0.0" periodicity1="1" k2="7.322" phase2="3.141592653594307" periodicity2="2" k3="-0.41421600000000003" phase3="0.0" periodicity3="3"></Proper>
		<Proper class1="3" class2="7" class3="8" class4="7" k1="1.5480800000000001" phase1="0.0" periodicity1="1" k2="0.56484" phase2="3.141592653594307" periodicity2="2" k3="-2.7530720000000004" phase3="0.0" periodicity3="3"></Proper>
		<Proper class1="3" class2="7" class3="8" class4="8" k1="0.33472" phase1="0.0" periodicity1="1" k2="3.46226" phase2="3.141592653594307" periodicity2="2" k3="-5.27184" phase3="0.0" periodicity3="3"></Proper>
		<Proper class1="3" class2="7" class3="8" class4="9" k1="0.0" phase1="0.0" periodicity1="1" k2="0.0" phase2="3.141592653594307" periodicity2="2" k3="0.37656" phase3="0.0" periodicity3="3"></Proper>
		<Proper class1="3" class2="7" class3="8" class4="10" k1="0.0" phase1="0.0" periodicity1="1" k2="0.0" phase2="3.141592653594307" periodicity2="2" k3="0.0" phase3="0.0" periodicity3="3"></Proper>
		<Proper class1="3" class2="7" class3="8" class4="12" k1="-2.11292" phase1="0.0" periodicity1="1" k2="2.57316" phase2="3.141592653594307" periodicity2="2" k3="2.092" phase3="0.0" periodicity3="3"></Proper>
		<Proper class1="3" class2="7" class3="8" class4="14" k1="-11.88256" phase1="0.0" periodicity1="1" k2="6.276" phase2="3.141592653594307" periodicity2="2" k3="2.092" phase3="0.0" periodicity3="3"></Proper>
		<Proper class1="3" class2="7" class3="8" class4="17" k1="2.13384" phase1="0.0" periodicity1="1" k2="2.4057999999999997" phase2="3.141592653594307" periodicity2="2" k3="-0.6276" phase3="0.0" periodicity3="3"></Proper>
		<Proper class1="3" class2="7" class3="8" class4="22" k1="1.4644" phase1="0.0" periodicity1="1" k2="3.7656" phase2="3.141592653594307" periodicity2="2" k3="0.0" phase3="0.0" periodicity3="3"></Proper>
		<Proper class1="3" class2="7" class3="8" class4="26" k1="-1.3807200000000002" phase1="0.0" periodicity1="1" k2="0.41840000000000005" phase2="3.141592653594307" periodicity2="2" k3="0.0" phase3="0.0" periodicity3="3"></Proper>
		<Proper class1="3" class2="7" class3="8" class4="30" k1="-14.5394" phase1="0.0" periodicity1="1" k2="-2.4057999999999997" phase2="3.141592653594307" periodicity2="2" k3="0.0" phase3="0.0" periodicity3="3"></Proper>
		<Proper class1="3" class2="7" class3="8" class4="32" k1="2.092" phase1="0.0" periodicity1="1" k2="-0.27196000000000004" phase2="3.141592653594307" periodicity2="2" k3="0.0" phase3="0.0" periodicity3="3"></Proper>
		<Proper class1="3" class2="7" class3="8" class4="36" k1="-3.7865200000000003" phase1="0.0" periodicity1="1" k2="0.3138" phase2="3.141592653594307" periodicity2="2" k3="2.092" phase3="0.0" periodicity3="3"></Proper>
		<Proper class1="6" class2="7" class3="8" class4="3" k1="0.0" phase1="0.0" periodicity1="1" k2="0.0" phase2="3.141592653594307" periodicity2="2" k3="0.37656" phase3="0.0" periodicity3="3"></Proper>
		<Proper class1="6" class2="7" class3="8" class4="7" k1="0.0" phase1="0.0" periodicity1="1" k2="0.0" phase2="3.141592653594307" periodicity2="2" k3="0.7133720000000001" phase3="0.0" periodicity3="3"></Proper>
		<Proper class1="6" class2="7" class3="8" class4="8" k1="0.0" phase1="0.0" periodicity1="1" k2="0.0" phase2="3.141592653594307" periodicity2="2" k3="0.7133720000000001" phase3="0.0" periodicity3="3"></Proper>
		<Proper class1="6" class2="7" class3="8" class4="9" k1="0.0" phase1="0.0" periodicity1="1" k2="0.0" phase2="3.141592653594307" periodicity2="2" k3="0.625508" phase3="0.0" periodicity3="3"></Proper>
		<Proper class1="6" class2="7" class3="8" class4="10" k1="0.0" phase1="0.0" periodicity1="1" k2="0.0" phase2="3.141592653594307" periodicity2="2" k3="0.7133720000000001" phase3="0.0" periodicity3="3"></Proper>
		<Proper class1="6" class2="7" class3="8" class4="12" k1="0.0" phase1="0.0" periodicity1="1" k2="0.0" phase2="3.141592653594307" periodicity2="2" k3="0.9937" phase3="0.0" periodicity3="3"></Proper>
		<Proper class1="6" class2="7" class3="8" class4="14" k1="0.0" phase1="0.0" periodicity1="1" k2="0.0" phase2="3.141592653594307" periodicity2="2" k3="0.9937" phase3="0.0" periodicity3="3"></Proper>
		<Proper class1="6" class2="7" class3="8" class4="17" k1="0.0" phase1="0.0" periodicity1="1" k2="0.0" phase2="3.141592653594307" periodicity2="2" k3="1.046" phase3="0.0" periodicity3="3"></Proper>
		<Proper class1="6" class2="7" class3="8" class4="22" k1="0.0" phase1="0.0" periodicity1="1" k2="0.0" phase2="3.141592653594307" periodicity2="2" k3="0.7133720000000001" phase3="0.0" periodicity3="3"></Proper>
		<Proper class1="6" class2="7" class3="8" class4="26" k1="0.0" phase1="0.0" periodicity1="1" k2="0.0" phase2="3.141592653594307" periodicity2="2" k3="1.046" phase3="0.0" periodicity3="3"></Proper>
		<Proper class1="6" class2="7" class3="8" class4="30" k1="0.0" phase1="0.0" periodicity1="1" k2="0.0" phase2="3.141592653594307" periodicity2="2" k3="0.37656" phase3="0.0" periodicity3="3"></Proper>
		<Proper class1="6" class2="7" class3="8" class4="32" k1="0.0" phase1="0.0" periodicity1="1" k2="0.0" phase2="3.141592653594307" periodicity2="2" k3="0.37656" phase3="0.0" periodicity3="3"></Proper>
		<Proper class1="6" class2="7" class3="8" class4="36" k1="0.0" phase1="0.0" periodicity1="1" k2="0.0" phase2="3.141592653594307" periodicity2="2" k3="0.7133720000000001" phase3="0.0" periodicity3="3"></Proper>
		<Proper class1="7" class2="7" class3="8" class4="8" k1="-1.33888" phase1="0.0" periodicity1="1" k2="0.75312" phase2="3.141592653594307" periodicity2="2" k3="-0.186188" phase3="0.0" periodicity3="3"></Proper>
		<Proper class1="7" class2="7" class3="8" class4="9" k1="0.0" phase1="0.0" periodicity1="1" k2="0.0" phase2="3.141592653594307" periodicity2="2" k3="0.7133720000000001" phase3="0.0" periodicity3="3"></Proper>
		<Proper class1="8" class2="7" class3="8" class4="7" k1="-0.173636" phase1="0.0" periodicity1="1" k2="-0.09414" phase2="3.141592653594307" periodicity2="2" k3="-0.25104" phase3="0.0" periodicity3="3"></Proper>
		<Proper class1="8" class2="7" class3="8" class4="8" k1="-1.33888" phase1="0.0" periodicity1="1" k2="0.75312" phase2="3.141592653594307" periodicity2="2" k3="-0.186188" phase3="0.0" periodicity3="3"></Proper>
		<Proper class1="8" class2="7" class3="8" class4="9" k1="0.0" phase1="0.0" periodicity1="1" k2="0.0" phase2="3.141592653594307" periodicity2="2" k3="0.7133720000000001" phase3="0.0" periodicity3="3"></Proper>
		<Proper class1="10" class2="7" class3="8" class4="9" k1="0.0" phase1="0.0" periodicity1="1" k2="0.0" phase2="3.141592653594307" periodicity2="2" k3="0.7133720000000001" phase3="0.0" periodicity3="3"></Proper>
		<Proper class1="30" class2="7" class3="8" class4="3" k1="0.0" phase1="0.0" periodicity1="1" k2="0.0" phase2="3.141592653594307" periodicity2="2" k3="0.20920000000000002" phase3="0.0" periodicity3="3"></Proper>
		<Proper class1="30" class2="7" class3="8" class4="7" k1="1.5480800000000001" phase1="0.0" periodicity1="1" k2="0.56484" phase2="3.141592653594307" periodicity2="2" k3="-2.7530720000000004" phase3="0.0" periodicity3="3"></Proper>
		<Proper class1="30" class2="7" class3="8" class4="8" k1="2.48948" phase1="0.0" periodicity1="1" k2="1.0878400000000001" phase2="3.141592653594307" periodicity2="2" k3="1.0878400000000001" phase3="0.0" periodicity3="3"></Proper>
		<Proper class1="30" class2="7" class3="8" class4="9" k1="0.0" phase1="0.0" periodicity1="1" k2="0.0" phase2="3.141592653594307" periodicity2="2" k3="0.37656" phase3="0.0" periodicity3="3"></Proper>
		<Proper class1="30" class2="7" class3="8" class4="10" k1="0.0" phase1="0.0" periodicity1="1" k2="0.0" phase2="3.141592653594307" periodicity2="2" k3="0.0" phase3="0.0" periodicity3="3"></Proper>
		<Proper class1="30" class2="7" class3="8" class4="12" k1="-2.11292" phase1="0.0" periodicity1="1" k2="2.57316" phase2="3.141592653594307" periodicity2="2" k3="2.092" phase3="0.0" periodicity3="3"></Proper>
		<Proper class1="30" class2="7" class3="8" class4="14" k1="-11.88256" phase1="0.0" periodicity1="1" k2="6.276" phase2="3.141592653594307" periodicity2="2" k3="2.092" phase3="0.0" periodicity3="3"></Proper>
		<Proper class1="30" class2="7" class3="8" class4="17" k1="2.13384" phase1="0.0" periodicity1="1" k2="2.4057999999999997" phase2="3.141592653594307" periodicity2="2" k3="-0.6276" phase3="0.0" periodicity3="3"></Proper>
		<Proper class1="30" class2="7" class3="8" class4="22" k1="1.4644" phase1="0.0" periodicity1="1" k2="3.7656" phase2="3.141592653594307" periodicity2="2" k3="0.0" phase3="0.0" periodicity3="3"></Proper>
		<Proper class1="30" class2="7" class3="8" class4="26" k1="-1.3807200000000002" phase1="0.0" periodicity1="1" k2="0.41840000000000005" phase2="3.141592653594307" periodicity2="2" k3="0.0" phase3="0.0" periodicity3="3"></Proper>
		<Proper class1="30" class2="7" class3="8" class4="30" k1="-5.125400000000001" phase1="0.0" periodicity1="1" k2="3.531296" phase2="3.141592653594307" periodicity2="2" k3="0.0" phase3="0.0" periodicity3="3"></Proper>
		<Proper class1="30" class2="7" class3="8" class4="32" k1="2.092" phase1="0.0" periodicity1="1" k2="-0.27196000000000004" phase2="3.141592653594307" periodicity2="2" k3="0.0" phase3="0.0" periodicity3="3"></Proper>
		<Proper class1="30" class2="7" class3="8" class4="36" k1="-3.7865200000000003" phase1="0.0" periodicity1="1" k2="0.3138" phase2="3.141592653594307" periodicity2="2" k3="2.092" phase3="0.0" periodicity3="3"></Proper>
		<Proper class1="32" class2="7" class3="8" class4="9" k1="0.0" phase1="0.0" periodicity1="1" k2="0.0" phase2="3.141592653594307" periodicity2="2" k3="0.37656" phase3="0.0" periodicity3="3"></Proper>
		<Proper class1="41" class2="7" class3="8" class4="3" k1="-6.276" phase1="0.0" periodicity1="1" k2="1.046" phase2="3.141592653594307" periodicity2="2" k3="0.20920000000000002" phase3="0.0" periodicity3="3"></Proper>
		<Proper class1="41" class2="7" class3="8" class4="7" k1="1.8869840000000002" phase1="0.0" periodicity1="1" k2="1.0878400000000001" phase2="3.141592653594307" periodicity2="2" k3="2.092" phase3="0.0" periodicity3="3"></Proper>
		<Proper class1="41" class2="7" class3="8" class4="8" k1="-1.073196" phase1="0.0" periodicity1="1" k2="1.188256" phase2="3.141592653594307" periodicity2="2" k3="-1.569" phase3="0.0" periodicity3="3"></Proper>
		<Proper class1="41" class2="7" class3="8" class4="9" k1="0.0" phase1="0.0" periodicity1="1" k2="0.0" phase2="3.141592653594307" periodicity2="2" k3="1.046" phase3="0.0" periodicity3="3"></Proper>
		<Proper class1="41" class2="7" class3="8" class4="10" k1="1.31796" phase1="0.0" periodicity1="1" k2="0.0" phase2="3.141592653594307" periodicity2="2" k3="0.0" phase3="0.0" periodicity3="3"></Proper>
		<Proper class1="41" class2="7" class3="8" class4="12" k1="-0.33472" phase1="0.0" periodicity1="1" k2="2.25936" phase2="3.141592653594307" periodicity2="2" k3="-3.17984" phase3="0.0" periodicity3="3"></Proper>
		<Proper class1="41" class2="7" class3="8" class4="14" k1="-12.90764" phase1="0.0" periodicity1="1" k2="3.01248" phase2="3.141592653594307" periodicity2="2" k3="1.58992" phase3="0.0" periodicity3="3"></Proper>
		<Proper class1="41" class2="7" class3="8" class4="17" k1="-3.07524" phase1="0.0" periodicity1="1" k2="3.2007600000000003" phase2="3.141592653594307" periodicity2="2" k3="0.5439200000000001" phase3="0.0" periodicity3="3"></Proper>
		<Proper class1="41" class2="7" class3="8" class4="22" k1="-2.092" phase1="0.0" periodicity1="1" k2="0.20920000000000002" phase2="3.141592653594307" periodicity2="2" k3="2.4057999999999997" phase3="0.0" periodicity3="3"></Proper>
		<Proper class1="41" class2="7" class3="8" class4="26" k1="1.52716" phase1="0.0" periodicity1="1" k2="3.7237600000000004" phase2="3.141592653594307" periodicity2="2" k3="0.0" phase3="0.0" periodicity3="3"></Proper>
		<Proper class1="41" class2="7" class3="8" class4="30" k1="-8.6818" phase1="0.0" periodicity1="1" k2="4.30952" phase2="3.141592653594307" periodicity2="2" k3="0.0" phase3="0.0" periodicity3="3"></Proper>
		<Proper class1="41" class2="7" class3="8" class4="32" k1="-7.1128" phase1="0.0" periodicity1="1" k2="1.8828" phase2="3.141592653594307" periodicity2="2" k3="0.0" phase3="0.0" periodicity3="3"></Proper>
		<Proper class1="41" class2="7" class3="8" class4="36" k1="-1.046" phase1="0.0" periodicity1="1" k2="1.6736000000000002" phase2="3.141592653594307" periodicity2="2" k3="-2.3221200000000004" phase3="0.0" periodicity3="3"></Proper>
		<Proper class1="6" class2="7" class3="10" class4="11" k1="0.0" phase1="0.0" periodicity1="1" k2="0.0" phase2="3.141592653594307" periodicity2="2" k3="0.523" phase3="0.0" periodicity3="3"></Proper>
		<Proper class1="7" class2="7" class3="10" class4="11" k1="-0.5564720000000001" phase1="0.0" periodicity1="1" k2="-1.90372" phase2="3.141592653594307" periodicity2="2" k3="0.673624" phase3="0.0" periodicity3="3"></Proper>
		<Proper class1="8" class2="7" class3="10" class4="11" k1="-0.5564720000000001" phase1="0.0" periodicity1="1" k2="-1.90372" phase2="3.141592653594307" periodicity2="2" k3="0.673624" phase3="0.0" periodicity3="3"></Proper>
		<Proper class1="3" class2="7" class3="15" class4="3" k1="0.0" phase1="0.0" periodicity1="1" k2="0.0" phase2="3.141592653594307" periodicity2="2" k3="0.06276" phase3="0.0" periodicity3="3"></Proper>
		<Proper class1="3" class2="7" class3="15" class4="16" k1="0.0" phase1="0.0" periodicity1="1" k2="0.0" phase2="3.141592653594307" periodicity2="2" k3="0.0" phase3="0.0" periodicity3="3"></Proper>
		<Proper class1="6" class2="7" class3="15" class4="3" k1="0.0" phase1="0.0" periodicity1="1" k2="0.0" phase2="3.141592653594307" periodicity2="2" k3="-0.263592" phase3="0.0" periodicity3="3"></Proper>
		<Proper class1="6" class2="7" class3="15" class4="16" k1="0.0" phase1="0.0" periodicity1="1" k2="0.0" phase2="3.141592653594307" periodicity2="2" k3="-0.263592" phase3="0.0" periodicity3="3"></Proper>
		<Proper class1="16" class2="7" class3="15" class4="3" k1="0.0" phase1="0.0" periodicity1="1" k2="0.0" phase2="3.141592653594307" periodicity2="2" k3="0.0" phase3="0.0" periodicity3="3"></Proper>
		<Proper class1="16" class2="7" class3="15" class4="16" k1="0.0" phase1="0.0" periodicity1="1" k2="0.0" phase2="3.141592653594307" periodicity2="2" k3="0.0" phase3="0.0" periodicity3="3"></Proper>
		<Proper class1="30" class2="7" class3="15" class4="3" k1="0.0" phase1="0.0" periodicity1="1" k2="0.0" phase2="3.141592653594307" periodicity2="2" k3="0.06276" phase3="0.0" periodicity3="3"></Proper>
		<Proper class1="30" class2="7" class3="15" class4="16" k1="0.0" phase1="0.0" periodicity1="1" k2="0.0" phase2="3.141592653594307" periodicity2="2" k3="0.0" phase3="0.0" periodicity3="3"></Proper>
		<Proper class1="3" class2="7" class3="16" class4="9" k1="0.0" phase1="0.0" periodicity1="1" k2="0.0" phase2="3.141592653594307" periodicity2="2" k3="0.37656" phase3="0.0" periodicity3="3"></Proper>
		<Proper class1="3" class2="7" class3="16" class4="16" k1="3.47272" phase1="0.0" periodicity1="1" k2="0.0" phase2="3.141592653594307" periodicity2="2" k3="0.0" phase3="0.0" periodicity3="3"></Proper>
		<Proper class1="6" class2="7" class3="16" class4="9" k1="0.0" phase1="0.0" periodicity1="1" k2="0.0" phase2="3.141592653594307" periodicity2="2" k3="0.625508" phase3="0.0" periodicity3="3"></Proper>
		<Proper class1="6" class2="7" class3="16" class4="16" k1="0.0" phase1="0.0" periodicity1="1" k2="0.0" phase2="3.141592653594307" periodicity2="2" k3="0.7133720000000001" phase3="0.0" periodicity3="3"></Proper>
		<Proper class1="15" class2="7" class3="16" class4="9" k1="0.0" phase1="0.0" periodicity1="1" k2="0.0" phase2="3.141592653594307" periodicity2="2" k3="1.046" phase3="0.0" periodicity3="3"></Proper>
		<Proper class1="15" class2="7" class3="16" class4="16" k1="0.42049200000000003" phase1="0.0" periodicity1="1" k2="1.4372040000000001" phase2="3.141592653594307" periodicity2="2" k3="0.0" phase3="0.0" periodicity3="3"></Proper>
		<Proper class1="30" class2="7" class3="16" class4="9" k1="0.0" phase1="0.0" periodicity1="1" k2="0.0" phase2="3.141592653594307" periodicity2="2" k3="0.37656" phase3="0.0" periodicity3="3"></Proper>
		<Proper class1="30" class2="7" class3="16" class4="16" k1="3.47272" phase1="0.0" periodicity1="1" k2="0.0" phase2="3.141592653594307" periodicity2="2" k3="0.0" phase3="0.0" periodicity3="3"></Proper>
		<Proper class1="41" class2="7" class3="16" class4="9" k1="0.0" phase1="0.0" periodicity1="1" k2="0.0" phase2="3.141592653594307" periodicity2="2" k3="0.37656" phase3="0.0" periodicity3="3"></Proper>
		<Proper class1="41" class2="7" class3="16" class4="16" k1="3.47272" phase1="0.0" periodicity1="1" k2="0.0" phase2="3.141592653594307" periodicity2="2" k3="0.0" phase3="0.0" periodicity3="3"></Proper>
		<Proper class1="1" class2="7" class3="30" class4="31" k1="-0.123428" phase1="0.0" periodicity1="1" k2="3.9748" phase2="3.141592653594307" periodicity2="2" k3="-0.09414" phase3="0.0" periodicity3="3"></Proper>
		<Proper class1="6" class2="7" class3="30" class4="31" k1="-0.322168" phase1="0.0" periodicity1="1" k2="0.092048" phase2="3.141592653594307" periodicity2="2" k3="-0.179912" phase3="0.0" periodicity3="3"></Proper>
		<Proper class1="7" class2="7" class3="30" class4="31" k1="0.0" phase1="0.0" periodicity1="1" k2="-1.022988" phase2="3.141592653594307" periodicity2="2" k3="0.0" phase3="0.0" periodicity3="3"></Proper>
		<Proper class1="8" class2="7" class3="30" class4="31" k1="0.0" phase1="0.0" periodicity1="1" k2="-1.022988" phase2="3.141592653594307" periodicity2="2" k3="0.0" phase3="0.0" periodicity3="3"></Proper>
		<Proper class1="15" class2="7" class3="30" class4="31" k1="0.0" phase1="0.0" periodicity1="1" k2="0.0" phase2="3.141592653594307" periodicity2="2" k3="0.0" phase3="0.0" periodicity3="3"></Proper>
		<Proper class1="16" class2="7" class3="30" class4="31" k1="0.0" phase1="0.0" periodicity1="1" k2="0.0" phase2="3.141592653594307" periodicity2="2" k3="0.0" phase3="0.0" periodicity3="3"></Proper>
		<Proper class1="1" class2="7" class3="32" class4="33" k1="0.0" phase1="0.0" periodicity1="1" k2="-0.28451200000000004" phase2="3.141592653594307" periodicity2="2" k3="0.0" phase3="0.0" periodicity3="3"></Proper>
		<Proper class1="1" class2="7" class3="32" class4="34" k1="0.0" phase1="0.0" periodicity1="1" k2="3.4413400000000003" phase2="3.141592653594307" periodicity2="2" k3="0.0" phase3="0.0" periodicity3="3"></Proper>
		<Proper class1="6" class2="7" class3="32" class4="33" k1="0.0" phase1="0.0" periodicity1="1" k2="0.0" phase2="3.141592653594307" periodicity2="2" k3="0.0" phase3="0.0" periodicity3="3"></Proper>
		<Proper class1="6" class2="7" class3="32" class4="34" k1="0.0" phase1="0.0" periodicity1="1" k2="0.0" phase2="3.141592653594307" periodicity2="2" k3="0.0" phase3="0.0" periodicity3="3"></Proper>
		<Proper class1="8" class2="7" class3="32" class4="33" k1="0.0" phase1="0.0" periodicity1="1" k2="0.0" phase2="3.141592653594307" periodicity2="2" k3="0.0" phase3="0.0" periodicity3="3"></Proper>
		<Proper class1="8" class2="7" class3="32" class4="34" k1="0.0" phase1="0.0" periodicity1="1" k2="0.0" phase2="3.141592653594307" periodicity2="2" k3="0.0" phase3="0.0" periodicity3="3"></Proper>
		<Proper class1="3" class2="7" class3="41" class4="16" k1="0.0" phase1="0.0" periodicity1="1" k2="0.0" phase2="3.141592653594307" periodicity2="2" k3="0.0" phase3="0.0" periodicity3="3"></Proper>
		<Proper class1="3" class2="7" class3="41" class4="42" k1="2.591988" phase1="0.0" periodicity1="1" k2="-0.8472600000000001" phase2="3.141592653594307" periodicity2="2" k3="0.07322000000000001" phase3="0.0" periodicity3="3"></Proper>
		<Proper class1="6" class2="7" class3="41" class4="16" k1="0.0" phase1="0.0" periodicity1="1" k2="0.0" phase2="3.141592653594307" periodicity2="2" k3="-0.263592" phase3="0.0" periodicity3="3"></Proper>
		<Proper class1="6" class2="7" class3="41" class4="42" k1="0.0" phase1="0.0" periodicity1="1" k2="-0.16945200000000002" phase2="3.141592653594307" periodicity2="2" k3="0.7740400000000001" phase3="0.0" periodicity3="3"></Proper>
		<Proper class1="7" class2="7" class3="41" class4="42" k1="0.0" phase1="0.0" periodicity1="1" k2="0.0" phase2="3.141592653594307" periodicity2="2" k3="0.0" phase3="0.0" periodicity3="3"></Proper>
		<Proper class1="8" class2="7" class3="41" class4="42" k1="0.0" phase1="0.0" periodicity1="1" k2="0.0" phase2="3.141592653594307" periodicity2="2" k3="0.0" phase3="0.0" periodicity3="3"></Proper>
		<Proper class1="16" class2="7" class3="41" class4="16" k1="4.635872000000001" phase1="0.0" periodicity1="1" k2="0.44978" phase2="3.141592653594307" periodicity2="2" k3="1.6945200000000002" phase3="0.0" periodicity3="3"></Proper>
		<Proper class1="16" class2="7" class3="41" class4="42" k1="-1.964388" phase1="0.0" periodicity1="1" k2="-0.33262800000000003" phase2="3.141592653594307" periodicity2="2" k3="0.514632" phase3="0.0" periodicity3="3"></Proper>
		<Proper class1="1" class2="8" class3="8" class4="8" k1="0.0" phase1="0.0" periodicity1="1" k2="6.276" phase2="3.141592653594307" periodicity2="2" k3="0.0" phase3="0.0" periodicity3="3"></Proper>
		<Proper class1="1" class2="8" class3="8" class4="9" k1="0.0" phase1="0.0" periodicity1="1" k2="0.0" phase2="3.141592653594307" periodicity2="2" k3="0.7133720000000001" phase3="0.0" periodicity3="3"></Proper>
		<Proper class1="3" class2="8" class3="8" class4="7" k1="1.569" phase1="0.0" periodicity1="1" k2="-2.59408" phase2="3.141592653594307" periodicity2="2" k3="-0.39748" phase3="0.0" periodicity3="3"></Proper>
		<Proper class1="3" class2="8" class3="8" class4="9" k1="0.0" phase1="0.0" periodicity1="1" k2="0.0" phase2="3.141592653594307" periodicity2="2" k3="0.79496" phase3="0.0" periodicity3="3"></Proper>
		<Proper class1="7" class2="8" class3="8" class4="8" k1="-2.3012" phase1="0.0" periodicity1="1" k2="-2.4057999999999997" phase2="3.141592653594307" periodicity2="2" k3="0.0" phase3="0.0" periodicity3="3"></Proper>
		<Proper class1="7" class2="8" class3="8" class4="9" k1="0.0" phase1="0.0" periodicity1="1" k2="0.0" phase2="3.141592653594307" periodicity2="2" k3="0.7133720000000001" phase3="0.0" periodicity3="3"></Proper>
		<Proper class1="7" class2="8" class3="8" class4="12" k1="-1.046" phase1="0.0" periodicity1="1" k2="-0.64852" phase2="3.141592653594307" periodicity2="2" k3="-2.69868" phase3="0.0" periodicity3="3"></Proper>
		<Proper class1="7" class2="8" class3="8" class4="30" k1="-5.23" phase1="0.0" periodicity1="1" k2="0.0" phase2="3.141592653594307" periodicity2="2" k3="0.0" phase3="0.0" periodicity3="3"></Proper>
		<Proper class1="7" class2="8" class3="8" class4="32" k1="2.092" phase1="0.0" periodicity1="1" k2="2.092" phase2="3.141592653594307" periodicity2="2" k3="1.046" phase3="0.0" periodicity3="3"></Proper>
		<Proper class1="8" class2="8" class3="8" class4="9" k1="0.0" phase1="0.0" periodicity1="1" k2="0.0" phase2="3.141592653594307" periodicity2="2" k3="0.7133720000000001" phase3="0.0" periodicity3="3"></Proper>
		<Proper class1="9" class2="8" class3="8" class4="9" k1="0.0" phase1="0.0" periodicity1="1" k2="0.0" phase2="3.141592653594307" periodicity2="2" k3="0.625508" phase3="0.0" periodicity3="3"></Proper>
		<Proper class1="9" class2="8" class3="8" class4="12" k1="0.0" phase1="0.0" periodicity1="1" k2="0.0" phase2="3.141592653594307" periodicity2="2" k3="0.9937" phase3="0.0" periodicity3="3"></Proper>
		<Proper class1="9" class2="8" class3="8" class4="30" k1="0.0" phase1="0.0" periodicity1="1" k2="0.0" phase2="3.141592653594307" periodicity2="2" k3="2.7196000000000002" phase3="0.0" periodicity3="3"></Proper>
		<Proper class1="9" class2="8" class3="8" class4="32" k1="0.0" phase1="0.0" periodicity1="1" k2="0.0" phase2="3.141592653594307" periodicity2="2" k3="0.6276" phase3="0.0" periodicity3="3"></Proper>
		<Proper class1="9" class2="8" class3="8" class4="36" k1="0.0" phase1="0.0" periodicity1="1" k2="0.0" phase2="3.141592653594307" periodicity2="2" k3="0.7133720000000001" phase3="0.0" periodicity3="3"></Proper>
		<Proper class1="9" class2="8" class3="8" class4="37" k1="0.0" phase1="0.0" periodicity1="1" k2="0.0" phase2="3.141592653594307" periodicity2="2" k3="0.782408" phase3="0.0" periodicity3="3"></Proper>
		<Proper class1="36" class2="8" class3="8" class4="37" k1="-1.6736000000000002" phase1="0.0" periodicity1="1" k2="2.2258880000000003" phase2="3.141592653594307" periodicity2="2" k3="0.0" phase3="0.0" periodicity3="3"></Proper>
		<Proper class1="7" class2="8" class3="10" class4="11" k1="6.276" phase1="0.0" periodicity1="1" k2="-2.092" phase2="3.141592653594307" periodicity2="2" k3="0.0" phase3="0.0" periodicity3="3"></Proper>
		<Proper class1="9" class2="8" class3="10" class4="11" k1="0.0" phase1="0.0" periodicity1="1" k2="0.0" phase2="3.141592653594307" periodicity2="2" k3="0.523" phase3="0.0" periodicity3="3"></Proper>
		<Proper class1="7" class2="8" class3="12" class4="12" k1="0.0" phase1="0.0" periodicity1="1" k2="0.0" phase2="3.141592653594307" periodicity2="2" k3="0.0" phase3="0.0" periodicity3="3"></Proper>
		<Proper class1="7" class2="8" class3="12" class4="13" k1="0.08786400000000001" phase1="0.0" periodicity1="1" k2="-0.190372" phase2="3.141592653594307" periodicity2="2" k3="0.14225600000000002" phase3="0.0" periodicity3="3"></Proper>
		<Proper class1="8" class2="8" class3="12" class4="8" k1="-2.615" phase1="0.0" periodicity1="1" k2="0.35564000000000007" phase2="3.141592653594307" periodicity2="2" k3="1.064828" phase3="0.0" periodicity3="3"></Proper>
		<Proper class1="9" class2="8" class3="12" class4="8" k1="0.0" phase1="0.0" periodicity1="1" k2="0.0" phase2="3.141592653594307" periodicity2="2" k3="1.3807200000000002" phase3="0.0" periodicity3="3"></Proper>
		<Proper class1="9" class2="8" class3="12" class4="12" k1="0.6276" phase1="0.0" periodicity1="1" k2="0.0" phase2="3.141592653594307" periodicity2="2" k3="1.2552" phase3="0.0" periodicity3="3"></Proper>
		<Proper class1="9" class2="8" class3="12" class4="13" k1="0.0" phase1="0.0" periodicity1="1" k2="0.0" phase2="3.141592653594307" periodicity2="2" k3="0.7175560000000001" phase3="0.0" periodicity3="3"></Proper>
		<Proper class1="7" class2="8" class3="17" class4="17" k1="0.0" phase1="0.0" periodicity1="1" k2="-1.2008079999999999" phase2="3.141592653594307" periodicity2="2" k3="0.0" phase3="0.0" periodicity3="3"></Proper>
		<Proper class1="9" class2="8" class3="17" class4="17" k1="0.0" phase1="0.0" periodicity1="1" k2="0.0" phase2="3.141592653594307" periodicity2="2" k3="0.0" phase3="0.0" periodicity3="3"></Proper>
		<Proper class1="7" class2="8" class3="22" class4="22" k1="0.0" phase1="0.0" periodicity1="1" k2="-0.9414" phase2="3.141592653594307" periodicity2="2" k3="0.0" phase3="0.0" periodicity3="3"></Proper>
		<Proper class1="9" class2="8" class3="22" class4="22" k1="0.0" phase1="0.0" periodicity1="1" k2="0.0" phase2="3.141592653594307" periodicity2="2" k3="0.7133720000000001" phase3="0.0" periodicity3="3"></Proper>
		<Proper class1="7" class2="8" class3="26" class4="24" k1="-4.184" phase1="0.0" periodicity1="1" k2="0.0" phase2="3.141592653594307" periodicity2="2" k3="2.092" phase3="0.0" periodicity3="3"></Proper>
		<Proper class1="7" class2="8" class3="26" class4="26" k1="0.7322" phase1="0.0" periodicity1="1" k2="0.5857600000000001" phase2="3.141592653594307" periodicity2="2" k3="0.0" phase3="0.0" periodicity3="3"></Proper>
		<Proper class1="7" class2="8" class3="26" class4="29" k1="-3.17984" phase1="0.0" periodicity1="1" k2="0.0" phase2="3.141592653594307" periodicity2="2" k3="0.0" phase3="0.0" periodicity3="3"></Proper>
		<Proper class1="9" class2="8" class3="26" class4="24" k1="0.0" phase1="0.0" periodicity1="1" k2="0.0" phase2="3.141592653594307" periodicity2="2" k3="0.625508" phase3="0.0" periodicity3="3"></Proper>
		<Proper class1="9" class2="8" class3="26" class4="26" k1="0.0" phase1="0.0" periodicity1="1" k2="0.0" phase2="3.141592653594307" periodicity2="2" k3="0.625508" phase3="0.0" periodicity3="3"></Proper>
		<Proper class1="9" class2="8" class3="26" class4="29" k1="0.0" phase1="0.0" periodicity1="1" k2="0.0" phase2="3.141592653594307" periodicity2="2" k3="0.625508" phase3="0.0" periodicity3="3"></Proper>
		<Proper class1="7" class2="8" class3="30" class4="31" k1="0.0" phase1="0.0" periodicity1="1" k2="3.5564" phase2="3.141592653594307" periodicity2="2" k3="0.0" phase3="0.0" periodicity3="3"></Proper>
		<Proper class1="8" class2="8" class3="30" class4="31" k1="0.0" phase1="0.0" periodicity1="1" k2="3.05432" phase2="3.141592653594307" periodicity2="2" k3="0.0" phase3="0.0" periodicity3="3"></Proper>
		<Proper class1="9" class2="8" class3="30" class4="31" k1="-0.322168" phase1="0.0" periodicity1="1" k2="0.092048" phase2="3.141592653594307" periodicity2="2" k3="-0.179912" phase3="0.0" periodicity3="3"></Proper>
		<Proper class1="7" class2="8" class3="32" class4="33" k1="-0.192464" phase1="0.0" periodicity1="1" k2="2.351408" phase2="3.141592653594307" periodicity2="2" k3="0.91002" phase3="0.0" periodicity3="3"></Proper>
		<Proper class1="7" class2="8" class3="32" class4="34" k1="1.416284" phase1="0.0" periodicity1="1" k2="2.13384" phase2="3.141592653594307" periodicity2="2" k3="0.340996" phase3="0.0" periodicity3="3"></Proper>
		<Proper class1="8" class2="8" class3="32" class4="33" k1="0.0" phase1="0.0" periodicity1="1" k2="1.6736000000000002" phase2="3.141592653594307" periodicity2="2" k3="0.0" phase3="0.0" periodicity3="3"></Proper>
		<Proper class1="8" class2="8" class3="32" class4="34" k1="0.0" phase1="0.0" periodicity1="1" k2="1.6736000000000002" phase2="3.141592653594307" periodicity2="2" k3="0.0" phase3="0.0" periodicity3="3"></Proper>
		<Proper class1="9" class2="8" class3="32" class4="33" k1="-0.322168" phase1="0.0" periodicity1="1" k2="0.092048" phase2="3.141592653594307" periodicity2="2" k3="-0.179912" phase3="0.0" periodicity3="3"></Proper>
		<Proper class1="9" class2="8" class3="32" class4="34" k1="0.523" phase1="0.0" periodicity1="1" k2="1.7782" phase2="3.141592653594307" periodicity2="2" k3="0.0" phase3="0.0" periodicity3="3"></Proper>
		<Proper class1="7" class2="8" class3="36" class4="8" k1="2.092" phase1="0.0" periodicity1="1" k2="0.14644000000000001" phase2="3.141592653594307" periodicity2="2" k3="-2.55224" phase3="0.0" periodicity3="3"></Proper>
		<Proper class1="7" class2="8" class3="36" class4="9" k1="0.0" phase1="0.0" periodicity1="1" k2="0.0" phase2="3.141592653594307" periodicity2="2" k3="0.7133720000000001" phase3="0.0" periodicity3="3"></Proper>
		<Proper class1="8" class2="8" class3="36" class4="8" k1="0.0" phase1="0.0" periodicity1="1" k2="0.0" phase2="3.141592653594307" periodicity2="2" k3="-2.092" phase3="0.0" periodicity3="3"></Proper>
		<Proper class1="8" class2="8" class3="36" class4="9" k1="0.0" phase1="0.0" periodicity1="1" k2="0.0" phase2="3.141592653594307" periodicity2="2" k3="0.7133720000000001" phase3="0.0" periodicity3="3"></Proper>
		<Proper class1="9" class2="8" class3="36" class4="8" k1="0.0" phase1="0.0" periodicity1="1" k2="0.0" phase2="3.141592653594307" periodicity2="2" k3="0.7133720000000001" phase3="0.0" periodicity3="3"></Proper>
		<Proper class1="9" class2="8" class3="36" class4="9" k1="0.0" phase1="0.0" periodicity1="1" k2="0.0" phase2="3.141592653594307" periodicity2="2" k3="0.625508" phase3="0.0" periodicity3="3"></Proper>
		<Proper class1="37" class2="8" class3="36" class4="8" k1="-1.6736000000000002" phase1="0.0" periodicity1="1" k2="2.2258880000000003" phase2="3.141592653594307" periodicity2="2" k3="0.0" phase3="0.0" periodicity3="3"></Proper>
		<Proper class1="37" class2="8" class3="36" class4="9" k1="0.0" phase1="0.0" periodicity1="1" k2="0.0" phase2="3.141592653594307" periodicity2="2" k3="0.782408" phase3="0.0" periodicity3="3"></Proper>
		<Proper class1="8" class2="8" class3="37" class4="38" k1="0.0" phase1="0.0" periodicity1="1" k2="0.0" phase2="3.141592653594307" periodicity2="2" k3="-0.23012000000000002" phase3="0.0" periodicity3="3"></Proper>
		<Proper class1="9" class2="8" class3="37" class4="38" k1="0.0" phase1="0.0" periodicity1="1" k2="-0.16945200000000002" phase2="3.141592653594307" periodicity2="2" k3="0.7740400000000001" phase3="0.0" periodicity3="3"></Proper>
		<Proper class1="36" class2="8" class3="37" class4="38" k1="0.0" phase1="0.0" periodicity1="1" k2="0.0" phase2="3.141592653594307" periodicity2="2" k3="-0.23012000000000002" phase3="0.0" periodicity3="3"></Proper>
		<Proper class1="8" class2="12" class3="12" class4="8" k1="-1.96648" phase1="0.0" periodicity1="1" k2="-14.434800000000001" phase2="3.141592653594307" periodicity2="2" k3="0.6276" phase3="0.0" periodicity3="3"></Proper>
		<Proper class1="3" class2="15" class3="16" class4="6" k1="0.0" phase1="0.0" periodicity1="1" k2="0.0" phase2="3.141592653594307" periodicity2="2" k3="-0.263592" phase3="0.0" periodicity3="3"></Proper>
		<Proper class1="3" class2="15" class3="16" class4="16" k1="-4.635872000000001" phase1="0.0" periodicity1="1" k2="0.44978" phase2="3.141592653594307" periodicity2="2" k3="-1.6945200000000002" phase3="0.0" periodicity3="3"></Proper>
		<Proper class1="7" class2="15" class3="16" class4="6" k1="0.0" phase1="0.0" periodicity1="1" k2="0.0" phase2="3.141592653594307" periodicity2="2" k3="-0.263592" phase3="0.0" periodicity3="3"></Proper>
		<Proper class1="7" class2="15" class3="16" class4="16" k1="-4.635872000000001" phase1="0.0" periodicity1="1" k2="0.44978" phase2="3.141592653594307" periodicity2="2" k3="-1.6945200000000002" phase3="0.0" periodicity3="3"></Proper>
		<Proper class1="6" class2="16" class3="16" class4="9" k1="0.0" phase1="0.0" periodicity1="1" k2="0.0" phase2="3.141592653594307" periodicity2="2" k3="0.625508" phase3="0.0" periodicity3="3"></Proper>
		<Proper class1="6" class2="16" class3="16" class4="16" k1="0.0" phase1="0.0" periodicity1="1" k2="0.0" phase2="3.141592653594307" periodicity2="2" k3="0.7133720000000001" phase3="0.0" periodicity3="3"></Proper>
		<Proper class1="7" class2="16" class3="16" class4="9" k1="0.0" phase1="0.0" periodicity1="1" k2="0.0" phase2="3.141592653594307" periodicity2="2" k3="0.7133720000000001" phase3="0.0" periodicity3="3"></Proper>
		<Proper class1="7" class2="16" class3="16" class4="16" k1="-4.184" phase1="0.0" periodicity1="1" k2="-1.046" phase2="3.141592653594307" periodicity2="2" k3="0.0" phase3="0.0" periodicity3="3"></Proper>
		<Proper class1="9" class2="16" class3="16" class4="9" k1="0.0" phase1="0.0" periodicity1="1" k2="0.0" phase2="3.141592653594307" periodicity2="2" k3="0.625508" phase3="0.0" periodicity3="3"></Proper>
		<Proper class1="9" class2="16" class3="16" class4="15" k1="0.0" phase1="0.0" periodicity1="1" k2="0.0" phase2="3.141592653594307" periodicity2="2" k3="1.046" phase3="0.0" periodicity3="3"></Proper>
		<Proper class1="9" class2="16" class3="16" class4="16" k1="0.0" phase1="0.0" periodicity1="1" k2="0.0" phase2="3.141592653594307" periodicity2="2" k3="0.7133720000000001" phase3="0.0" periodicity3="3"></Proper>
		<Proper class1="9" class2="16" class3="16" class4="41" k1="0.0" phase1="0.0" periodicity1="1" k2="0.0" phase2="3.141592653594307" periodicity2="2" k3="1.046" phase3="0.0" periodicity3="3"></Proper>
		<Proper class1="15" class2="16" class3="16" class4="16" k1="-4.6044920000000005" phase1="0.0" periodicity1="1" k2="1.4372040000000001" phase2="3.141592653594307" periodicity2="2" k3="0.0" phase3="0.0" periodicity3="3"></Proper>
		<Proper class1="16" class2="16" class3="16" class4="41" k1="-0.42049200000000003" phase1="0.0" periodicity1="1" k2="1.4372040000000001" phase2="3.141592653594307" periodicity2="2" k3="0.0" phase3="0.0" periodicity3="3"></Proper>
		<Proper class1="6" class2="16" class3="41" class4="7" k1="0.0" phase1="0.0" periodicity1="1" k2="0.0" phase2="3.141592653594307" periodicity2="2" k3="-0.263592" phase3="0.0" periodicity3="3"></Proper>
		<Proper class1="6" class2="16" class3="41" class4="42" k1="0.0" phase1="0.0" periodicity1="1" k2="-0.029288" phase2="3.141592653594307" periodicity2="2" k3="0.61714" phase3="0.0" periodicity3="3"></Proper>
		<Proper class1="16" class2="16" class3="41" class4="7" k1="4.635872000000001" phase1="0.0" periodicity1="1" k2="0.44978" phase2="3.141592653594307" periodicity2="2" k3="1.6945200000000002" phase3="0.0" periodicity3="3"></Proper>
		<Proper class1="16" class2="16" class3="41" class4="42" k1="-1.964388" phase1="0.0" periodicity1="1" k2="-0.33262800000000003" phase2="3.141592653594307" periodicity2="2" k3="0.514632" phase3="0.0" periodicity3="3"></Proper>
		<Proper class1="8" class2="17" class3="17" class4="17" k1="-1.27612" phase1="0.0" periodicity1="1" k2="8.811504" phase2="3.141592653594307" periodicity2="2" k3="0.0" phase3="0.0" periodicity3="3"></Proper>
		<Proper class1="8" class2="17" class3="17" class4="18" k1="0.0" phase1="0.0" periodicity1="1" k2="8.585568" phase2="3.141592653594307" periodicity2="2" k3="0.0" phase3="0.0" periodicity3="3"></Proper>
		<Proper class1="17" class2="17" class3="17" class4="17" k1="-1.4016400000000002" phase1="0.0" periodicity1="1" k2="8.376368" phase2="3.141592653594307" periodicity2="2" k3="0.0" phase3="0.0" periodicity3="3"></Proper>
		<Proper class1="17" class2="17" class3="17" class4="18" k1="1.1506" phase1="0.0" periodicity1="1" k2="9.485128" phase2="3.141592653594307" periodicity2="2" k3="-1.1506" phase3="0.0" periodicity3="3"></Proper>
		<Proper class1="17" class2="17" class3="17" class4="19" k1="0.0" phase1="0.0" periodicity1="1" k2="9.35124" phase2="3.141592653594307" periodicity2="2" k3="0.0" phase3="0.0" periodicity3="3"></Proper>
		<Proper class1="17" class2="17" class3="17" class4="21" k1="0.0" phase1="0.0" periodicity1="1" k2="9.35124" phase2="3.141592653594307" periodicity2="2" k3="0.0" phase3="0.0" periodicity3="3"></Proper>
		<Proper class1="18" class2="17" class3="17" class4="18" k1="0.0" phase1="0.0" periodicity1="1" k2="8.518624" phase2="3.141592653594307" periodicity2="2" k3="0.0" phase3="0.0" periodicity3="3"></Proper>
		<Proper class1="18" class2="17" class3="17" class4="19" k1="0.0" phase1="0.0" periodicity1="1" k2="9.35124" phase2="3.141592653594307" periodicity2="2" k3="0.0" phase3="0.0" periodicity3="3"></Proper>
		<Proper class1="18" class2="17" class3="17" class4="21" k1="0.0" phase1="0.0" periodicity1="1" k2="9.35124" phase2="3.141592653594307" periodicity2="2" k3="0.0" phase3="0.0" periodicity3="3"></Proper>
		<Proper class1="17" class2="17" class3="19" class4="20" k1="0.0" phase1="0.0" periodicity1="1" k2="4.811599999999999" phase2="3.141592653594307" periodicity2="2" k3="0.0" phase3="0.0" periodicity3="3"></Proper>
		<Proper class1="8" class2="22" class3="22" class4="22" k1="-1.27612" phase1="0.0" periodicity1="1" k2="8.811504" phase2="3.141592653594307" periodicity2="2" k3="0.0" phase3="0.0" periodicity3="3"></Proper>
		<Proper class1="8" class2="22" class3="22" class4="23" k1="0.0" phase1="0.0" periodicity1="1" k2="6.493568000000001" phase2="3.141592653594307" periodicity2="2" k3="0.0" phase3="0.0" periodicity3="3"></Proper>
		<Proper class1="8" class2="22" class3="22" class4="24" k1="0.0" phase1="0.0" periodicity1="1" k2="9.35124" phase2="3.141592653594307" periodicity2="2" k3="0.0" phase3="0.0" periodicity3="3"></Proper>
		<Proper class1="22" class2="22" class3="22" class4="22" k1="-1.4016400000000002" phase1="0.0" periodicity1="1" k2="9.003968" phase2="3.141592653594307" periodicity2="2" k3="0.0" phase3="0.0" periodicity3="3"></Proper>
		<Proper class1="22" class2="22" class3="22" class4="23" k1="0.523" phase1="0.0" periodicity1="1" k2="9.485128" phase2="3.141592653594307" periodicity2="2" k3="-1.1506" phase3="0.0" periodicity3="3"></Proper>
		<Proper class1="22" class2="22" class3="22" class4="24" k1="0.0" phase1="0.0" periodicity1="1" k2="9.35124" phase2="3.141592653594307" periodicity2="2" k3="0.0" phase3="0.0" periodicity3="3"></Proper>
		<Proper class1="23" class2="22" class3="22" class4="23" k1="0.0" phase1="0.0" periodicity1="1" k2="6.426624" phase2="3.141592653594307" periodicity2="2" k3="0.0" phase3="0.0" periodicity3="3"></Proper>
		<Proper class1="23" class2="22" class3="22" class4="24" k1="-6.5898" phase1="0.0" periodicity1="1" k2="6.276" phase2="3.141592653594307" periodicity2="2" k3="0.0" phase3="0.0" periodicity3="3"></Proper>
		<Proper class1="22" class2="22" class3="24" class4="22" k1="0.0" phase1="0.0" periodicity1="1" k2="20.92" phase2="3.141592653594307" periodicity2="2" k3="0.0" phase3="0.0" periodicity3="3"></Proper>
		<Proper class1="22" class2="22" class3="24" class4="25" k1="-6.5898" phase1="0.0" periodicity1="1" k2="10.46" phase2="3.141592653594307" periodicity2="2" k3="0.0" phase3="0.0" periodicity3="3"></Proper>
		<Proper class1="23" class2="22" class3="24" class4="22" k1="-13.911800000000001" phase1="0.0" periodicity1="1" k2="20.92" phase2="3.141592653594307" periodicity2="2" k3="0.0" phase3="0.0" periodicity3="3"></Proper>
		<Proper class1="23" class2="22" class3="24" class4="25" k1="-1.1087600000000002" phase1="0.0" periodicity1="1" k2="6.276" phase2="3.141592653594307" periodicity2="2" k3="0.0" phase3="0.0" periodicity3="3"></Proper>
		<Proper class1="25" class2="24" class3="26" class4="8" k1="0.0" phase1="0.0" periodicity1="1" k2="8.585568" phase2="3.141592653594307" periodicity2="2" k3="0.0" phase3="0.0" periodicity3="3"></Proper>
		<Proper class1="25" class2="24" class3="26" class4="26" k1="-6.5898" phase1="0.0" periodicity1="1" k2="6.276" phase2="3.141592653594307" periodicity2="2" k3="0.0" phase3="0.0" periodicity3="3"></Proper>
		<Proper class1="25" class2="24" class3="26" class4="27" k1="-1.1087600000000002" phase1="0.0" periodicity1="1" k2="6.276" phase2="3.141592653594307" periodicity2="2" k3="0.0" phase3="0.0" periodicity3="3"></Proper>
		<Proper class1="28" class2="24" class3="26" class4="8" k1="0.0" phase1="0.0" periodicity1="1" k2="8.811504" phase2="3.141592653594307" periodicity2="2" k3="0.0" phase3="0.0" periodicity3="3"></Proper>
		<Proper class1="28" class2="24" class3="26" class4="26" k1="0.0" phase1="0.0" periodicity1="1" k2="12.552" phase2="3.141592653594307" periodicity2="2" k3="0.0" phase3="0.0" periodicity3="3"></Proper>
		<Proper class1="28" class2="24" class3="26" class4="27" k1="0.0" phase1="0.0" periodicity1="1" k2="6.276" phase2="3.141592653594307" periodicity2="2" k3="0.0" phase3="0.0" periodicity3="3"></Proper>
		<Proper class1="25" class2="24" class3="28" class4="24" k1="-5.740448000000001" phase1="0.0" periodicity1="1" k2="6.276" phase2="3.141592653594307" periodicity2="2" k3="0.0" phase3="0.0" periodicity3="3"></Proper>
		<Proper class1="25" class2="24" class3="28" class4="27" k1="-1.1087600000000002" phase1="0.0" periodicity1="1" k2="6.276" phase2="3.141592653594307" periodicity2="2" k3="0.0" phase3="0.0" periodicity3="3"></Proper>
		<Proper class1="25" class2="24" class3="28" class4="29" k1="-5.740448000000001" phase1="0.0" periodicity1="1" k2="6.276" phase2="3.141592653594307" periodicity2="2" k3="0.0" phase3="0.0" periodicity3="3"></Proper>
		<Proper class1="26" class2="24" class3="28" class4="24" k1="0.0" phase1="0.0" periodicity1="1" k2="16.736" phase2="3.141592653594307" periodicity2="2" k3="0.0" phase3="0.0" periodicity3="3"></Proper>
		<Proper class1="26" class2="24" class3="28" class4="27" k1="0.0" phase1="0.0" periodicity1="1" k2="6.276" phase2="3.141592653594307" periodicity2="2" k3="0.0" phase3="0.0" periodicity3="3"></Proper>
		<Proper class1="26" class2="24" class3="28" class4="29" k1="0.0" phase1="0.0" periodicity1="1" k2="16.736" phase2="3.141592653594307" periodicity2="2" k3="0.0" phase3="0.0" periodicity3="3"></Proper>
		<Proper class1="8" class2="26" class3="26" class4="24" k1="0.0" phase1="0.0" periodicity1="1" k2="8.811504" phase2="3.141592653594307" periodicity2="2" k3="0.0" phase3="0.0" periodicity3="3"></Proper>
		<Proper class1="8" class2="26" class3="26" class4="27" k1="0.0" phase1="0.0" periodicity1="1" k2="8.581384000000002" phase2="3.141592653594307" periodicity2="2" k3="0.0" phase3="0.0" periodicity3="3"></Proper>
		<Proper class1="8" class2="26" class3="26" class4="29" k1="0.0" phase1="0.0" periodicity1="1" k2="8.811504" phase2="3.141592653594307" periodicity2="2" k3="0.0" phase3="0.0" periodicity3="3"></Proper>
		<Proper class1="24" class2="26" class3="26" class4="24" k1="1.8828" phase1="0.0" periodicity1="1" k2="16.736" phase2="3.141592653594307" periodicity2="2" k3="0.0" phase3="0.0" periodicity3="3"></Proper>
		<Proper class1="24" class2="26" class3="26" class4="27" k1="1.57946" phase1="0.0" periodicity1="1" k2="6.276" phase2="3.141592653594307" periodicity2="2" k3="0.0" phase3="0.0" periodicity3="3"></Proper>
		<Proper class1="24" class2="26" class3="26" class4="29" k1="1.8828" phase1="0.0" periodicity1="1" k2="16.736" phase2="3.141592653594307" periodicity2="2" k3="0.0" phase3="0.0" periodicity3="3"></Proper>
		<Proper class1="27" class2="26" class3="26" class4="29" k1="1.57946" phase1="0.0" periodicity1="1" k2="6.276" phase2="3.141592653594307" periodicity2="2" k3="0.0" phase3="0.0" periodicity3="3"></Proper>
		<Proper class1="8" class2="26" class3="29" class4="28" k1="0.0" phase1="0.0" periodicity1="1" k2="8.811504" phase2="3.141592653594307" periodicity2="2" k3="0.0" phase3="0.0" periodicity3="3"></Proper>
		<Proper class1="26" class2="26" class3="29" class4="28" k1="0.0" phase1="0.0" periodicity1="1" k2="12.552" phase2="3.141592653594307" periodicity2="2" k3="0.0" phase3="0.0" periodicity3="3"></Proper>
		<Proper class1="27" class2="26" class3="29" class4="28" k1="0.0" phase1="0.0" periodicity1="1" k2="6.276" phase2="3.141592653594307" periodicity2="2" k3="0.0" phase3="0.0" periodicity3="3"></Proper>
		<Proper class1="24" class2="28" class3="29" class4="26" k1="0.0" phase1="0.0" periodicity1="1" k2="16.736" phase2="3.141592653594307" periodicity2="2" k3="0.0" phase3="0.0" periodicity3="3"></Proper>
		<Proper class1="27" class2="28" class3="29" class4="26" k1="0.0" phase1="0.0" periodicity1="1" k2="6.276" phase2="3.141592653594307" periodicity2="2" k3="0.0" phase3="0.0" periodicity3="3"></Proper>
		<Proper class1="2" class2="32" class3="34" class4="35" k1="0.0" phase1="0.0" periodicity1="1" k2="11.275879999999999" phase2="3.141592653594307" periodicity2="2" k3="2.57316" phase3="0.0" periodicity3="3"></Proper>
		<Proper class1="7" class2="32" class3="34" class4="35" k1="0.0" phase1="0.0" periodicity1="1" k2="11.275879999999999" phase2="3.141592653594307" periodicity2="2" k3="2.57316" phase3="0.0" periodicity3="3"></Proper>
		<Proper class1="8" class2="32" class3="34" class4="35" k1="0.0" phase1="0.0" periodicity1="1" k2="11.275879999999999" phase2="3.141592653594307" periodicity2="2" k3="2.57316" phase3="0.0" periodicity3="3"></Proper>
		<Proper class1="33" class2="32" class3="34" class4="35" k1="-2.5104" phase1="0.0" periodicity1="1" k2="11.275879999999999" phase2="3.141592653594307" periodicity2="2" k3="0.8368000000000001" phase3="0.0" periodicity3="3"></Proper>
		<Proper class1="45" class2="43" class3="43" class4="46" k1="0.0" phase1="0.0" periodicity1="1" k2="7.732032" phase2="3.141592653594307" periodicity2="2" k3="0.0" phase3="0.0" periodicity3="3"></Proper>
		<Proper class1="45" class2="43" class3="43" class4="50" k1="0.0" phase1="0.0" periodicity1="1" k2="7.497728" phase2="3.141592653594307" periodicity2="2" k3="0.0" phase3="0.0" periodicity3="3"></Proper>
		<Proper class1="46" class2="43" class3="43" class4="49" k1="0.0" phase1="0.0" periodicity1="1" k2="7.9705200000000005" phase2="3.141592653594307" periodicity2="2" k3="0.0" phase3="0.0" periodicity3="3"></Proper>
		<Proper class1="46" class2="43" class3="43" class4="56" k1="0.0" phase1="0.0" periodicity1="1" k2="7.520740000000001" phase2="3.141592653594307" periodicity2="2" k3="0.0" phase3="0.0" periodicity3="3"></Proper>
		<Proper class1="49" class2="43" class3="43" class4="50" k1="0.0" phase1="0.0" periodicity1="1" k2="5.809484" phase2="3.141592653594307" periodicity2="2" k3="0.0" phase3="0.0" periodicity3="3"></Proper>
		<Proper class1="49" class2="43" class3="43" class4="60" k1="0.0" phase1="0.0" periodicity1="1" k2="26.43242" phase2="3.141592653594307" periodicity2="2" k3="0.0" phase3="0.0" periodicity3="3"></Proper>
		<Proper class1="50" class2="43" class3="43" class4="56" k1="0.0" phase1="0.0" periodicity1="1" k2="7.40568" phase2="3.141592653594307" periodicity2="2" k3="0.0" phase3="0.0" periodicity3="3"></Proper>
		<Proper class1="56" class2="43" class3="43" class4="60" k1="0.0" phase1="0.0" periodicity1="1" k2="7.520740000000001" phase2="3.141592653594307" periodicity2="2" k3="0.0" phase3="0.0" periodicity3="3"></Proper>
		<Proper class1="43" class2="43" class3="45" class4="47" k1="0.0" phase1="0.0" periodicity1="1" k2="20.67942" phase2="3.141592653594307" periodicity2="2" k3="0.0" phase3="0.0" periodicity3="3"></Proper>
		<Proper class1="43" class2="43" class3="45" class4="50" k1="0.0" phase1="0.0" periodicity1="1" k2="8.903552000000001" phase2="3.141592653594307" periodicity2="2" k3="0.0" phase3="0.0" periodicity3="3"></Proper>
		<Proper class1="49" class2="43" class3="45" class4="47" k1="0.0" phase1="0.0" periodicity1="1" k2="7.901484000000001" phase2="3.141592653594307" periodicity2="2" k3="0.0" phase3="0.0" periodicity3="3"></Proper>
		<Proper class1="49" class2="43" class3="45" class4="50" k1="0.0" phase1="0.0" periodicity1="1" k2="7.899392" phase2="3.141592653594307" periodicity2="2" k3="0.0" phase3="0.0" periodicity3="3"></Proper>
		<Proper class1="43" class2="43" class3="46" class4="44" k1="0.0" phase1="0.0" periodicity1="1" k2="29.683388" phase2="3.141592653594307" periodicity2="2" k3="0.0" phase3="0.0" periodicity3="3"></Proper>
		<Proper class1="43" class2="43" class3="46" class4="68" k1="0.0" phase1="0.0" periodicity1="1" k2="7.428692000000001" phase2="3.141592653594307" periodicity2="2" k3="0.0" phase3="0.0" periodicity3="3"></Proper>
		<Proper class1="43" class2="43" class3="46" class4="76" k1="0.0" phase1="0.0" periodicity1="1" k2="7.428692000000001" phase2="3.141592653594307" periodicity2="2" k3="0.0" phase3="0.0" periodicity3="3"></Proper>
		<Proper class1="50" class2="43" class3="46" class4="44" k1="0.0" phase1="0.0" periodicity1="1" k2="6.340852000000001" phase2="3.141592653594307" periodicity2="2" k3="0.0" phase3="0.0" periodicity3="3"></Proper>
		<Proper class1="50" class2="43" class3="46" class4="68" k1="0.0" phase1="0.0" periodicity1="1" k2="5.234184" phase2="3.141592653594307" periodicity2="2" k3="0.0" phase3="0.0" periodicity3="3"></Proper>
		<Proper class1="50" class2="43" class3="46" class4="76" k1="0.0" phase1="0.0" periodicity1="1" k2="5.234184" phase2="3.141592653594307" periodicity2="2" k3="0.0" phase3="0.0" periodicity3="3"></Proper>
		<Proper class1="43" class2="43" class3="49" class4="44" k1="0.0" phase1="0.0" periodicity1="1" k2="42.168444" phase2="3.141592653594307" periodicity2="2" k3="0.0" phase3="0.0" periodicity3="3"></Proper>
		<Proper class1="45" class2="43" class3="49" class4="44" k1="0.0" phase1="0.0" periodicity1="1" k2="7.29062" phase2="3.141592653594307" periodicity2="2" k3="0.0" phase3="0.0" periodicity3="3"></Proper>
		<Proper class1="56" class2="43" class3="49" class4="44" k1="0.0" phase1="0.0" periodicity1="1" k2="7.1985719999999995" phase2="3.141592653594307" periodicity2="2" k3="0.0" phase3="0.0" periodicity3="3"></Proper>
		<Proper class1="43" class2="43" class3="50" class4="48" k1="0.0" phase1="0.0" periodicity1="1" k2="21.974368" phase2="3.141592653594307" periodicity2="2" k3="0.0" phase3="0.0" periodicity3="3"></Proper>
		<Proper class1="43" class2="43" class3="50" class4="59" k1="0.0" phase1="0.0" periodicity1="1" k2="16.445212" phase2="3.141592653594307" periodicity2="2" k3="0.0" phase3="0.0" periodicity3="3"></Proper>
		<Proper class1="46" class2="43" class3="50" class4="48" k1="0.0" phase1="0.0" periodicity1="1" k2="23.86972" phase2="3.141592653594307" periodicity2="2" k3="0.0" phase3="0.0" periodicity3="3"></Proper>
		<Proper class1="60" class2="43" class3="50" class4="59" k1="0.0" phase1="0.0" periodicity1="1" k2="29.0788" phase2="3.141592653594307" periodicity2="2" k3="0.0" phase3="0.0" periodicity3="3"></Proper>
		<Proper class1="43" class2="43" class3="56" class4="54" k1="0.0" phase1="0.0" periodicity1="1" k2="16.69416" phase2="3.141592653594307" periodicity2="2" k3="0.0" phase3="0.0" periodicity3="3"></Proper>
		<Proper class1="43" class2="43" class3="56" class4="58" k1="0.0" phase1="0.0" periodicity1="1" k2="12.658692" phase2="3.141592653594307" periodicity2="2" k3="0.0" phase3="0.0" periodicity3="3"></Proper>
		<Proper class1="43" class2="43" class3="56" class4="63" k1="0.0" phase1="0.0" periodicity1="1" k2="16.69416" phase2="3.141592653594307" periodicity2="2" k3="0.0" phase3="0.0" periodicity3="3"></Proper>
		<Proper class1="49" class2="43" class3="56" class4="54" k1="0.0" phase1="0.0" periodicity1="1" k2="7.9705200000000005" phase2="3.141592653594307" periodicity2="2" k3="0.0" phase3="0.0" periodicity3="3"></Proper>
		<Proper class1="49" class2="43" class3="56" class4="58" k1="0.0" phase1="0.0" periodicity1="1" k2="7.9705200000000005" phase2="3.141592653594307" periodicity2="2" k3="0.0" phase3="0.0" periodicity3="3"></Proper>
		<Proper class1="49" class2="43" class3="56" class4="63" k1="0.0" phase1="0.0" periodicity1="1" k2="7.9705200000000005" phase2="3.141592653594307" periodicity2="2" k3="0.0" phase3="0.0" periodicity3="3"></Proper>
		<Proper class1="43" class2="43" class3="60" class4="44" k1="0.0" phase1="0.0" periodicity1="1" k2="29.683388" phase2="3.141592653594307" periodicity2="2" k3="0.0" phase3="0.0" periodicity3="3"></Proper>
		<Proper class1="43" class2="43" class3="60" class4="68" k1="0.0" phase1="0.0" periodicity1="1" k2="7.428692000000001" phase2="3.141592653594307" periodicity2="2" k3="0.0" phase3="0.0" periodicity3="3"></Proper>
		<Proper class1="43" class2="43" class3="60" class4="76" k1="0.0" phase1="0.0" periodicity1="1" k2="7.428692000000001" phase2="3.141592653594307" periodicity2="2" k3="0.0" phase3="0.0" periodicity3="3"></Proper>
		<Proper class1="50" class2="43" class3="60" class4="44" k1="0.0" phase1="0.0" periodicity1="1" k2="6.340852000000001" phase2="3.141592653594307" periodicity2="2" k3="0.0" phase3="0.0" periodicity3="3"></Proper>
		<Proper class1="50" class2="43" class3="60" class4="68" k1="0.0" phase1="0.0" periodicity1="1" k2="5.234184" phase2="3.141592653594307" periodicity2="2" k3="0.0" phase3="0.0" periodicity3="3"></Proper>
		<Proper class1="50" class2="43" class3="60" class4="76" k1="0.0" phase1="0.0" periodicity1="1" k2="5.234184" phase2="3.141592653594307" periodicity2="2" k3="0.0" phase3="0.0" periodicity3="3"></Proper>
		<Proper class1="49" class2="44" class3="46" class4="43" k1="0.0" phase1="0.0" periodicity1="1" k2="55.360596" phase2="3.141592653594307" periodicity2="2" k3="0.0" phase3="0.0" periodicity3="3"></Proper>
		<Proper class1="49" class2="44" class3="46" class4="68" k1="0.0" phase1="0.0" periodicity1="1" k2="6.305288" phase2="3.141592653594307" periodicity2="2" k3="0.0" phase3="0.0" periodicity3="3"></Proper>
		<Proper class1="49" class2="44" class3="46" class4="76" k1="0.0" phase1="0.0" periodicity1="1" k2="6.305288" phase2="3.141592653594307" periodicity2="2" k3="0.0" phase3="0.0" periodicity3="3"></Proper>
		<Proper class1="51" class2="44" class3="46" class4="43" k1="0.0" phase1="0.0" periodicity1="1" k2="7.51028" phase2="3.141592653594307" periodicity2="2" k3="0.0" phase3="0.0" periodicity3="3"></Proper>
		<Proper class1="51" class2="44" class3="46" class4="68" k1="0.0" phase1="0.0" periodicity1="1" k2="4.3409" phase2="3.141592653594307" periodicity2="2" k3="0.0" phase3="0.0" periodicity3="3"></Proper>
		<Proper class1="51" class2="44" class3="46" class4="76" k1="0.0" phase1="0.0" periodicity1="1" k2="4.3409" phase2="3.141592653594307" periodicity2="2" k3="0.0" phase3="0.0" periodicity3="3"></Proper>
		<Proper class1="46" class2="44" class3="49" class4="43" k1="0.0" phase1="0.0" periodicity1="1" k2="55.05098" phase2="3.141592653594307" periodicity2="2" k3="0.0" phase3="0.0" periodicity3="3"></Proper>
		<Proper class1="51" class2="44" class3="49" class4="43" k1="0.0" phase1="0.0" periodicity1="1" k2="16.003800000000002" phase2="3.141592653594307" periodicity2="2" k3="0.0" phase3="0.0" periodicity3="3"></Proper>
		<Proper class1="60" class2="44" class3="49" class4="43" k1="0.0" phase1="0.0" periodicity1="1" k2="55.05098" phase2="3.141592653594307" periodicity2="2" k3="0.0" phase3="0.0" periodicity3="3"></Proper>
		<Proper class1="49" class2="44" class3="60" class4="43" k1="0.0" phase1="0.0" periodicity1="1" k2="55.360596" phase2="3.141592653594307" periodicity2="2" k3="0.0" phase3="0.0" periodicity3="3"></Proper>
		<Proper class1="49" class2="44" class3="60" class4="68" k1="0.0" phase1="0.0" periodicity1="1" k2="6.305288" phase2="3.141592653594307" periodicity2="2" k3="0.0" phase3="0.0" periodicity3="3"></Proper>
		<Proper class1="49" class2="44" class3="60" class4="76" k1="0.0" phase1="0.0" periodicity1="1" k2="6.305288" phase2="3.141592653594307" periodicity2="2" k3="0.0" phase3="0.0" periodicity3="3"></Proper>
		<Proper class1="51" class2="44" class3="60" class4="43" k1="0.0" phase1="0.0" periodicity1="1" k2="7.51028" phase2="3.141592653594307" periodicity2="2" k3="0.0" phase3="0.0" periodicity3="3"></Proper>
		<Proper class1="51" class2="44" class3="60" class4="68" k1="0.0" phase1="0.0" periodicity1="1" k2="4.3409" phase2="3.141592653594307" periodicity2="2" k3="0.0" phase3="0.0" periodicity3="3"></Proper>
		<Proper class1="51" class2="44" class3="60" class4="76" k1="0.0" phase1="0.0" periodicity1="1" k2="4.3409" phase2="3.141592653594307" periodicity2="2" k3="0.0" phase3="0.0" periodicity3="3"></Proper>
		<Proper class1="43" class2="45" class3="47" class4="53" k1="0.0" phase1="0.0" periodicity1="1" k2="3.94342" phase2="3.141592653594307" periodicity2="2" k3="0.0" phase3="0.0" periodicity3="3"></Proper>
		<Proper class1="50" class2="45" class3="47" class4="53" k1="0.0" phase1="0.0" periodicity1="1" k2="1.301224" phase2="3.141592653594307" periodicity2="2" k3="0.0" phase3="0.0" periodicity3="3"></Proper>
		<Proper class1="55" class2="45" class3="47" class4="53" k1="0.0" phase1="0.0" periodicity1="1" k2="4.3409" phase2="3.141592653594307" periodicity2="2" k3="0.0" phase3="0.0" periodicity3="3"></Proper>
		<Proper class1="43" class2="45" class3="50" class4="48" k1="0.0" phase1="0.0" periodicity1="1" k2="19.951404000000004" phase2="3.141592653594307" periodicity2="2" k3="0.0" phase3="0.0" periodicity3="3"></Proper>
		<Proper class1="47" class2="45" class3="50" class4="48" k1="0.0" phase1="0.0" periodicity1="1" k2="25.053792" phase2="3.141592653594307" periodicity2="2" k3="0.0" phase3="0.0" periodicity3="3"></Proper>
		<Proper class1="47" class2="45" class3="50" class4="56" k1="0.0" phase1="0.0" periodicity1="1" k2="36.739704" phase2="3.141592653594307" periodicity2="2" k3="0.0" phase3="0.0" periodicity3="3"></Proper>
		<Proper class1="55" class2="45" class3="50" class4="56" k1="0.0" phase1="0.0" periodicity1="1" k2="8.066752" phase2="3.141592653594307" periodicity2="2" k3="0.0" phase3="0.0" periodicity3="3"></Proper>
		<Proper class1="47" class2="45" class3="55" class4="48" k1="0.0" phase1="0.0" periodicity1="1" k2="9.836584" phase2="3.141592653594307" periodicity2="2" k3="0.0" phase3="0.0" periodicity3="3"></Proper>
		<Proper class1="47" class2="45" class3="55" class4="57" k1="0.0" phase1="0.0" periodicity1="1" k2="8.708996" phase2="3.141592653594307" periodicity2="2" k3="0.0" phase3="0.0" periodicity3="3"></Proper>
		<Proper class1="50" class2="45" class3="55" class4="48" k1="0.0" phase1="0.0" periodicity1="1" k2="18.27362" phase2="3.141592653594307" periodicity2="2" k3="0.0" phase3="0.0" periodicity3="3"></Proper>
		<Proper class1="50" class2="45" class3="55" class4="57" k1="0.0" phase1="0.0" periodicity1="1" k2="8.457956000000001" phase2="3.141592653594307" periodicity2="2" k3="0.0" phase3="0.0" periodicity3="3"></Proper>
		<Proper class1="43" class2="46" class3="68" class4="65" k1="1.822132" phase1="0.0" periodicity1="1" k2="-1.964388" phase2="3.141592653594307" periodicity2="2" k3="4.861808" phase3="0.0" periodicity3="3"></Proper>
		<Proper class1="43" class2="46" class3="68" class4="67" k1="-0.41840000000000005" phase1="0.0" periodicity1="1" k2="-0.5690240000000001" phase2="3.141592653594307" periodicity2="2" k3="1.550172" phase3="0.0" periodicity3="3"></Proper>
		<Proper class1="43" class2="46" class3="68" class4="68" k1="-1.3828120000000002" phase1="0.0" periodicity1="1" k2="0.389112" phase2="3.141592653594307" periodicity2="2" k3="-2.441364" phase3="0.0" periodicity3="3"></Proper>
		<Proper class1="44" class2="46" class3="68" class4="65" k1="-2.399524" phase1="0.0" periodicity1="1" k2="-2.2635440000000004" phase2="3.141592653594307" periodicity2="2" k3="-1.569" phase3="0.0" periodicity3="3"></Proper>
		<Proper class1="44" class2="46" class3="68" class4="67" k1="0.225936" phase1="0.0" periodicity1="1" k2="-0.548104" phase2="3.141592653594307" periodicity2="2" k3="-0.893284" phase3="0.0" periodicity3="3"></Proper>
		<Proper class1="44" class2="46" class3="68" class4="68" k1="0.48743600000000004" phase1="0.0" periodicity1="1" k2="0.604588" phase2="3.141592653594307" periodicity2="2" k3="5.761368" phase3="0.0" periodicity3="3"></Proper>
		<Proper class1="43" class2="46" class3="76" class4="76" k1="-0.462332" phase1="0.0" periodicity1="1" k2="2.631736" phase2="3.141592653594307" periodicity2="2" k3="2.031332" phase3="0.0" periodicity3="3"></Proper>
		<Proper class1="43" class2="46" class3="76" class4="77" k1="1.3556160000000002" phase1="0.0" periodicity1="1" k2="-0.184096" phase2="3.141592653594307" periodicity2="2" k3="-0.48743600000000004" phase3="0.0" periodicity3="3"></Proper>
		<Proper class1="43" class2="46" class3="76" class4="78" k1="2.2489" phase1="0.0" periodicity1="1" k2="-0.525092" phase2="3.141592653594307" periodicity2="2" k3="0.631784" phase3="0.0" periodicity3="3"></Proper>
		<Proper class1="44" class2="46" class3="76" class4="76" k1="-3.5041" phase1="0.0" periodicity1="1" k2="-0.8388920000000001" phase2="3.141592653594307" periodicity2="2" k3="2.74052" phase3="0.0" periodicity3="3"></Proper>
		<Proper class1="44" class2="46" class3="76" class4="77" k1="-1.612932" phase1="0.0" periodicity1="1" k2="-0.577392" phase2="3.141592653594307" periodicity2="2" k3="3.6777360000000003" phase3="0.0" periodicity3="3"></Proper>
		<Proper class1="44" class2="46" class3="76" class4="78" k1="-0.495804" phase1="0.0" periodicity1="1" k2="2.7070480000000003" phase2="3.141592653594307" periodicity2="2" k3="-0.267776" phase3="0.0" periodicity3="3"></Proper>
		<Proper class1="53" class2="47" class3="59" class4="50" k1="0.0" phase1="0.0" periodicity1="1" k2="2.725876" phase2="3.141592653594307" periodicity2="2" k3="0.0" phase3="0.0" periodicity3="3"></Proper>
		<Proper class1="53" class2="47" class3="59" class4="54" k1="0.0" phase1="0.0" periodicity1="1" k2="2.240532" phase2="3.141592653594307" periodicity2="2" k3="0.0" phase3="0.0" periodicity3="3"></Proper>
		<Proper class1="51" class2="48" class3="48" class4="52" k1="0.0" phase1="0.0" periodicity1="1" k2="7.738308" phase2="3.141592653594307" periodicity2="2" k3="0.0" phase3="0.0" periodicity3="3"></Proper>
		<Proper class1="51" class2="48" class3="48" class4="56" k1="0.0" phase1="0.0" periodicity1="1" k2="7.702744" phase2="3.141592653594307" periodicity2="2" k3="0.0" phase3="0.0" periodicity3="3"></Proper>
		<Proper class1="51" class2="48" class3="48" class4="62" k1="0.0" phase1="0.0" periodicity1="1" k2="8.422392" phase2="3.141592653594307" periodicity2="2" k3="0.0" phase3="0.0" periodicity3="3"></Proper>
		<Proper class1="52" class2="48" class3="48" class4="63" k1="0.0" phase1="0.0" periodicity1="1" k2="8.244572" phase2="3.141592653594307" periodicity2="2" k3="0.0" phase3="0.0" periodicity3="3"></Proper>
		<Proper class1="56" class2="48" class3="48" class4="63" k1="0.0" phase1="0.0" periodicity1="1" k2="8.2111" phase2="3.141592653594307" periodicity2="2" k3="0.0" phase3="0.0" periodicity3="3"></Proper>
		<Proper class1="62" class2="48" class3="48" class4="63" k1="0.0" phase1="0.0" periodicity1="1" k2="21.489024" phase2="3.141592653594307" periodicity2="2" k3="0.0" phase3="0.0" periodicity3="3"></Proper>
		<Proper class1="50" class2="48" class3="50" class4="43" k1="0.0" phase1="0.0" periodicity1="1" k2="15.185828" phase2="3.141592653594307" periodicity2="2" k3="0.0" phase3="0.0" periodicity3="3"></Proper>
		<Proper class1="50" class2="48" class3="50" class4="45" k1="0.0" phase1="0.0" periodicity1="1" k2="16.12932" phase2="3.141592653594307" periodicity2="2" k3="0.0" phase3="0.0" periodicity3="3"></Proper>
		<Proper class1="52" class2="48" class3="50" class4="43" k1="0.0" phase1="0.0" periodicity1="1" k2="30.551568" phase2="3.141592653594307" periodicity2="2" k3="0.0" phase3="0.0" periodicity3="3"></Proper>
		<Proper class1="52" class2="48" class3="50" class4="45" k1="0.0" phase1="0.0" periodicity1="1" k2="28.857048000000002" phase2="3.141592653594307" periodicity2="2" k3="0.0" phase3="0.0" periodicity3="3"></Proper>
		<Proper class1="48" class2="48" class3="54" class4="68" k1="0.0" phase1="0.0" periodicity1="1" k2="8.2111" phase2="3.141592653594307" periodicity2="2" k3="0.0" phase3="0.0" periodicity3="3"></Proper>
		<Proper class1="48" class2="48" class3="54" class4="76" k1="0.0" phase1="0.0" periodicity1="1" k2="8.2111" phase2="3.141592653594307" periodicity2="2" k3="0.0" phase3="0.0" periodicity3="3"></Proper>
		<Proper class1="51" class2="48" class3="54" class4="56" k1="0.0" phase1="0.0" periodicity1="1" k2="12.334432" phase2="3.141592653594307" periodicity2="2" k3="0.0" phase3="0.0" periodicity3="3"></Proper>
		<Proper class1="51" class2="48" class3="54" class4="68" k1="0.0" phase1="0.0" periodicity1="1" k2="10.259168" phase2="3.141592653594307" periodicity2="2" k3="0.0" phase3="0.0" periodicity3="3"></Proper>
		<Proper class1="51" class2="48" class3="54" class4="76" k1="0.0" phase1="0.0" periodicity1="1" k2="10.259168" phase2="3.141592653594307" periodicity2="2" k3="0.0" phase3="0.0" periodicity3="3"></Proper>
		<Proper class1="55" class2="48" class3="54" class4="56" k1="0.0" phase1="0.0" periodicity1="1" k2="8.307332" phase2="3.141592653594307" periodicity2="2" k3="0.0" phase3="0.0" periodicity3="3"></Proper>
		<Proper class1="55" class2="48" class3="54" class4="68" k1="0.0" phase1="0.0" periodicity1="1" k2="14.342752" phase2="3.141592653594307" periodicity2="2" k3="0.0" phase3="0.0" periodicity3="3"></Proper>
		<Proper class1="55" class2="48" class3="54" class4="76" k1="0.0" phase1="0.0" periodicity1="1" k2="14.342752" phase2="3.141592653594307" periodicity2="2" k3="0.0" phase3="0.0" periodicity3="3"></Proper>
		<Proper class1="51" class2="48" class3="55" class4="45" k1="0.0" phase1="0.0" periodicity1="1" k2="9.89516" phase2="3.141592653594307" periodicity2="2" k3="0.0" phase3="0.0" periodicity3="3"></Proper>
		<Proper class1="51" class2="48" class3="55" class4="57" k1="0.0" phase1="0.0" periodicity1="1" k2="6.926612" phase2="3.141592653594307" periodicity2="2" k3="0.0" phase3="0.0" periodicity3="3"></Proper>
		<Proper class1="54" class2="48" class3="55" class4="45" k1="0.0" phase1="0.0" periodicity1="1" k2="18.585328" phase2="3.141592653594307" periodicity2="2" k3="0.0" phase3="0.0" periodicity3="3"></Proper>
		<Proper class1="54" class2="48" class3="55" class4="57" k1="0.0" phase1="0.0" periodicity1="1" k2="10.53322" phase2="3.141592653594307" periodicity2="2" k3="0.0" phase3="0.0" periodicity3="3"></Proper>
		<Proper class1="63" class2="48" class3="55" class4="57" k1="0.0" phase1="0.0" periodicity1="1" k2="10.53322" phase2="3.141592653594307" periodicity2="2" k3="0.0" phase3="0.0" periodicity3="3"></Proper>
		<Proper class1="48" class2="48" class3="56" class4="54" k1="0.0" phase1="0.0" periodicity1="1" k2="8.137880000000001" phase2="3.141592653594307" periodicity2="2" k3="0.0" phase3="0.0" periodicity3="3"></Proper>
		<Proper class1="48" class2="48" class3="56" class4="58" k1="0.0" phase1="0.0" periodicity1="1" k2="8.100224" phase2="3.141592653594307" periodicity2="2" k3="0.0" phase3="0.0" periodicity3="3"></Proper>
		<Proper class1="48" class2="48" class3="56" class4="63" k1="0.0" phase1="0.0" periodicity1="1" k2="8.137880000000001" phase2="3.141592653594307" periodicity2="2" k3="0.0" phase3="0.0" periodicity3="3"></Proper>
		<Proper class1="52" class2="48" class3="56" class4="54" k1="0.0" phase1="0.0" periodicity1="1" k2="19.139708" phase2="3.141592653594307" periodicity2="2" k3="0.0" phase3="0.0" periodicity3="3"></Proper>
		<Proper class1="52" class2="48" class3="56" class4="58" k1="0.0" phase1="0.0" periodicity1="1" k2="10.018588" phase2="3.141592653594307" periodicity2="2" k3="0.0" phase3="0.0" periodicity3="3"></Proper>
		<Proper class1="62" class2="48" class3="56" class4="54" k1="0.0" phase1="0.0" periodicity1="1" k2="19.746388" phase2="3.141592653594307" periodicity2="2" k3="0.0" phase3="0.0" periodicity3="3"></Proper>
		<Proper class1="62" class2="48" class3="56" class4="58" k1="0.0" phase1="0.0" periodicity1="1" k2="9.71734" phase2="3.141592653594307" periodicity2="2" k3="0.0" phase3="0.0" periodicity3="3"></Proper>
		<Proper class1="62" class2="48" class3="56" class4="63" k1="0.0" phase1="0.0" periodicity1="1" k2="19.746388" phase2="3.141592653594307" periodicity2="2" k3="0.0" phase3="0.0" periodicity3="3"></Proper>
		<Proper class1="48" class2="48" class3="62" class4="64" k1="0.0" phase1="0.0" periodicity1="1" k2="5.0208" phase2="3.141592653594307" periodicity2="2" k3="0.0" phase3="0.0" periodicity3="3"></Proper>
		<Proper class1="56" class2="48" class3="62" class4="64" k1="0.0" phase1="0.0" periodicity1="1" k2="0.592036" phase2="3.141592653594307" periodicity2="2" k3="1.033448" phase3="0.0" periodicity3="3"></Proper>
		<Proper class1="48" class2="48" class3="63" class4="56" k1="0.0" phase1="0.0" periodicity1="1" k2="14.953616" phase2="3.141592653594307" periodicity2="2" k3="0.0" phase3="0.0" periodicity3="3"></Proper>
		<Proper class1="48" class2="48" class3="63" class4="68" k1="0.0" phase1="0.0" periodicity1="1" k2="8.2111" phase2="3.141592653594307" periodicity2="2" k3="0.0" phase3="0.0" periodicity3="3"></Proper>
		<Proper class1="48" class2="48" class3="63" class4="76" k1="0.0" phase1="0.0" periodicity1="1" k2="8.2111" phase2="3.141592653594307" periodicity2="2" k3="0.0" phase3="0.0" periodicity3="3"></Proper>
		<Proper class1="51" class2="48" class3="63" class4="56" k1="0.0" phase1="0.0" periodicity1="1" k2="12.334432" phase2="3.141592653594307" periodicity2="2" k3="0.0" phase3="0.0" periodicity3="3"></Proper>
		<Proper class1="51" class2="48" class3="63" class4="68" k1="0.0" phase1="0.0" periodicity1="1" k2="10.259168" phase2="3.141592653594307" periodicity2="2" k3="0.0" phase3="0.0" periodicity3="3"></Proper>
		<Proper class1="51" class2="48" class3="63" class4="76" k1="0.0" phase1="0.0" periodicity1="1" k2="10.259168" phase2="3.141592653594307" periodicity2="2" k3="0.0" phase3="0.0" periodicity3="3"></Proper>
		<Proper class1="55" class2="48" class3="63" class4="56" k1="0.0" phase1="0.0" periodicity1="1" k2="8.307332" phase2="3.141592653594307" periodicity2="2" k3="0.0" phase3="0.0" periodicity3="3"></Proper>
		<Proper class1="55" class2="48" class3="63" class4="68" k1="0.0" phase1="0.0" periodicity1="1" k2="14.342752" phase2="3.141592653594307" periodicity2="2" k3="0.0" phase3="0.0" periodicity3="3"></Proper>
		<Proper class1="55" class2="48" class3="63" class4="76" k1="0.0" phase1="0.0" periodicity1="1" k2="14.342752" phase2="3.141592653594307" periodicity2="2" k3="0.0" phase3="0.0" periodicity3="3"></Proper>
		<Proper class1="45" class2="50" class3="56" class4="54" k1="0.0" phase1="0.0" periodicity1="1" k2="7.945416000000001" phase2="3.141592653594307" periodicity2="2" k3="0.0" phase3="0.0" periodicity3="3"></Proper>
		<Proper class1="45" class2="50" class3="56" class4="58" k1="0.0" phase1="0.0" periodicity1="1" k2="36.846396" phase2="3.141592653594307" periodicity2="2" k3="0.0" phase3="0.0" periodicity3="3"></Proper>
		<Proper class1="43" class2="50" class3="59" class4="47" k1="0.0" phase1="0.0" periodicity1="1" k2="35.371536000000006" phase2="3.141592653594307" periodicity2="2" k3="0.0" phase3="0.0" periodicity3="3"></Proper>
		<Proper class1="43" class2="50" class3="59" class4="54" k1="0.0" phase1="0.0" periodicity1="1" k2="10.150384" phase2="3.141592653594307" periodicity2="2" k3="0.0" phase3="0.0" periodicity3="3"></Proper>
		<Proper class1="48" class2="54" class3="56" class4="50" k1="0.0" phase1="0.0" periodicity1="1" k2="7.895208" phase2="3.141592653594307" periodicity2="2" k3="0.0" phase3="0.0" periodicity3="3"></Proper>
		<Proper class1="48" class2="54" class3="56" class4="58" k1="0.0" phase1="0.0" periodicity1="1" k2="6.759252" phase2="3.141592653594307" periodicity2="2" k3="0.0" phase3="0.0" periodicity3="3"></Proper>
		<Proper class1="56" class2="54" class3="56" class4="48" k1="0.0" phase1="0.0" periodicity1="1" k2="7.654628" phase2="3.141592653594307" periodicity2="2" k3="0.0" phase3="0.0" periodicity3="3"></Proper>
		<Proper class1="56" class2="54" class3="56" class4="58" k1="0.0" phase1="0.0" periodicity1="1" k2="7.472624000000001" phase2="3.141592653594307" periodicity2="2" k3="0.0" phase3="0.0" periodicity3="3"></Proper>
		<Proper class1="56" class2="54" class3="56" class4="63" k1="0.0" phase1="0.0" periodicity1="1" k2="7.3450120000000005" phase2="3.141592653594307" periodicity2="2" k3="0.0" phase3="0.0" periodicity3="3"></Proper>
		<Proper class1="59" class2="54" class3="56" class4="43" k1="0.0" phase1="0.0" periodicity1="1" k2="7.633708" phase2="3.141592653594307" periodicity2="2" k3="0.0" phase3="0.0" periodicity3="3"></Proper>
		<Proper class1="59" class2="54" class3="56" class4="58" k1="0.0" phase1="0.0" periodicity1="1" k2="7.80316" phase2="3.141592653594307" periodicity2="2" k3="0.0" phase3="0.0" periodicity3="3"></Proper>
		<Proper class1="61" class2="54" class3="56" class4="43" k1="0.0" phase1="0.0" periodicity1="1" k2="7.974704" phase2="3.141592653594307" periodicity2="2" k3="0.0" phase3="0.0" periodicity3="3"></Proper>
		<Proper class1="61" class2="54" class3="56" class4="48" k1="0.0" phase1="0.0" periodicity1="1" k2="7.669272" phase2="3.141592653594307" periodicity2="2" k3="0.0" phase3="0.0" periodicity3="3"></Proper>
		<Proper class1="61" class2="54" class3="56" class4="58" k1="0.0" phase1="0.0" periodicity1="1" k2="21.94508" phase2="3.141592653594307" periodicity2="2" k3="0.0" phase3="0.0" periodicity3="3"></Proper>
		<Proper class1="61" class2="54" class3="56" class4="63" k1="0.0" phase1="0.0" periodicity1="1" k2="8.093948000000001" phase2="3.141592653594307" periodicity2="2" k3="0.0" phase3="0.0" periodicity3="3"></Proper>
		<Proper class1="68" class2="54" class3="56" class4="50" k1="0.0" phase1="0.0" periodicity1="1" k2="8.98514" phase2="3.141592653594307" periodicity2="2" k3="0.0" phase3="0.0" periodicity3="3"></Proper>
		<Proper class1="68" class2="54" class3="56" class4="54" k1="0.0" phase1="0.0" periodicity1="1" k2="8.338712000000001" phase2="3.141592653594307" periodicity2="2" k3="0.0" phase3="0.0" periodicity3="3"></Proper>
		<Proper class1="68" class2="54" class3="56" class4="58" k1="0.0" phase1="0.0" periodicity1="1" k2="21.702408000000002" phase2="3.141592653594307" periodicity2="2" k3="0.0" phase3="0.0" periodicity3="3"></Proper>
		<Proper class1="68" class2="54" class3="56" class4="63" k1="0.0" phase1="0.0" periodicity1="1" k2="8.338712000000001" phase2="3.141592653594307" periodicity2="2" k3="0.0" phase3="0.0" periodicity3="3"></Proper>
		<Proper class1="76" class2="54" class3="56" class4="50" k1="0.0" phase1="0.0" periodicity1="1" k2="8.98514" phase2="3.141592653594307" periodicity2="2" k3="0.0" phase3="0.0" periodicity3="3"></Proper>
		<Proper class1="76" class2="54" class3="56" class4="54" k1="0.0" phase1="0.0" periodicity1="1" k2="8.338712000000001" phase2="3.141592653594307" periodicity2="2" k3="0.0" phase3="0.0" periodicity3="3"></Proper>
		<Proper class1="76" class2="54" class3="56" class4="58" k1="0.0" phase1="0.0" periodicity1="1" k2="21.702408000000002" phase2="3.141592653594307" periodicity2="2" k3="0.0" phase3="0.0" periodicity3="3"></Proper>
		<Proper class1="76" class2="54" class3="56" class4="63" k1="0.0" phase1="0.0" periodicity1="1" k2="8.338712000000001" phase2="3.141592653594307" periodicity2="2" k3="0.0" phase3="0.0" periodicity3="3"></Proper>
		<Proper class1="56" class2="54" class3="59" class4="47" k1="0.0" phase1="0.0" periodicity1="1" k2="8.209008" phase2="3.141592653594307" periodicity2="2" k3="0.0" phase3="0.0" periodicity3="3"></Proper>
		<Proper class1="56" class2="54" class3="59" class4="50" k1="0.0" phase1="0.0" periodicity1="1" k2="8.062568" phase2="3.141592653594307" periodicity2="2" k3="0.0" phase3="0.0" periodicity3="3"></Proper>
		<Proper class1="61" class2="54" class3="59" class4="47" k1="0.0" phase1="0.0" periodicity1="1" k2="7.901484000000001" phase2="3.141592653594307" periodicity2="2" k3="0.0" phase3="0.0" periodicity3="3"></Proper>
		<Proper class1="61" class2="54" class3="59" class4="50" k1="0.0" phase1="0.0" periodicity1="1" k2="8.217376" phase2="3.141592653594307" periodicity2="2" k3="0.0" phase3="0.0" periodicity3="3"></Proper>
		<Proper class1="48" class2="54" class3="68" class4="65" k1="-4.845072" phase1="0.0" periodicity1="1" k2="1.246832" phase2="3.141592653594307" periodicity2="2" k3="-1.031356" phase3="0.0" periodicity3="3"></Proper>
		<Proper class1="48" class2="54" class3="68" class4="67" k1="2.3158440000000002" phase1="0.0" periodicity1="1" k2="-0.297064" phase2="3.141592653594307" periodicity2="2" k3="-0.372376" phase3="0.0" periodicity3="3"></Proper>
		<Proper class1="48" class2="54" class3="68" class4="68" k1="-4.524996" phase1="0.0" periodicity1="1" k2="1.661048" phase2="3.141592653594307" periodicity2="2" k3="2.97064" phase3="0.0" periodicity3="3"></Proper>
		<Proper class1="56" class2="54" class3="68" class4="65" k1="6.418256" phase1="0.0" periodicity1="1" k2="1.510424" phase2="3.141592653594307" periodicity2="2" k3="2.8011880000000002" phase3="0.0" periodicity3="3"></Proper>
		<Proper class1="56" class2="54" class3="68" class4="67" k1="-2.066896" phase1="0.0" periodicity1="1" k2="-0.389112" phase2="3.141592653594307" periodicity2="2" k3="0.7238319999999999" phase3="0.0" periodicity3="3"></Proper>
		<Proper class1="56" class2="54" class3="68" class4="68" k1="6.04588" phase1="0.0" periodicity1="1" k2="1.8409600000000002" phase2="3.141592653594307" periodicity2="2" k3="-1.26566" phase3="0.0" periodicity3="3"></Proper>
		<Proper class1="48" class2="54" class3="76" class4="76" k1="1.7133479999999999" phase1="0.0" periodicity1="1" k2="7.968428" phase2="3.141592653594307" periodicity2="2" k3="-0.23012000000000002" phase3="0.0" periodicity3="3"></Proper>
		<Proper class1="48" class2="54" class3="76" class4="77" k1="-6.660928" phase1="0.0" periodicity1="1" k2="-4.673528" phase2="3.141592653594307" periodicity2="2" k3="0.0" phase3="0.0" periodicity3="3"></Proper>
		<Proper class1="48" class2="54" class3="76" class4="78" k1="-1.00416" phase1="0.0" periodicity1="1" k2="-1.4309280000000002" phase2="3.141592653594307" periodicity2="2" k3="-0.587852" phase3="0.0" periodicity3="3"></Proper>
		<Proper class1="56" class2="54" class3="76" class4="76" k1="0.092048" phase1="0.0" periodicity1="1" k2="1.194532" phase2="3.141592653594307" periodicity2="2" k3="-0.213384" phase3="0.0" periodicity3="3"></Proper>
		<Proper class1="56" class2="54" class3="76" class4="77" k1="8.9956" phase1="0.0" periodicity1="1" k2="-3.0417680000000002" phase2="3.141592653594307" periodicity2="2" k3="-0.108784" phase3="0.0" periodicity3="3"></Proper>
		<Proper class1="56" class2="54" class3="76" class4="78" k1="-1.97694" phase1="0.0" periodicity1="1" k2="4.437132" phase2="3.141592653594307" periodicity2="2" k3="0.7050040000000001" phase3="0.0" periodicity3="3"></Proper>
		<Proper class1="43" class2="56" class3="63" class4="61" k1="0.0" phase1="0.0" periodicity1="1" k2="7.974704" phase2="3.141592653594307" periodicity2="2" k3="0.0" phase3="0.0" periodicity3="3"></Proper>
		<Proper class1="48" class2="56" class3="63" class4="56" k1="0.0" phase1="0.0" periodicity1="1" k2="7.654628" phase2="3.141592653594307" periodicity2="2" k3="0.0" phase3="0.0" periodicity3="3"></Proper>
		<Proper class1="50" class2="56" class3="63" class4="48" k1="0.0" phase1="0.0" periodicity1="1" k2="7.895208" phase2="3.141592653594307" periodicity2="2" k3="0.0" phase3="0.0" periodicity3="3"></Proper>
		<Proper class1="50" class2="56" class3="63" class4="68" k1="0.0" phase1="0.0" periodicity1="1" k2="8.98514" phase2="3.141592653594307" periodicity2="2" k3="0.0" phase3="0.0" periodicity3="3"></Proper>
		<Proper class1="50" class2="56" class3="63" class4="76" k1="0.0" phase1="0.0" periodicity1="1" k2="8.98514" phase2="3.141592653594307" periodicity2="2" k3="0.0" phase3="0.0" periodicity3="3"></Proper>
		<Proper class1="54" class2="56" class3="63" class4="48" k1="0.0" phase1="0.0" periodicity1="1" k2="8.066752" phase2="3.141592653594307" periodicity2="2" k3="0.0" phase3="0.0" periodicity3="3"></Proper>
		<Proper class1="54" class2="56" class3="63" class4="68" k1="0.0" phase1="0.0" periodicity1="1" k2="8.338712000000001" phase2="3.141592653594307" periodicity2="2" k3="0.0" phase3="0.0" periodicity3="3"></Proper>
		<Proper class1="54" class2="56" class3="63" class4="76" k1="0.0" phase1="0.0" periodicity1="1" k2="8.338712000000001" phase2="3.141592653594307" periodicity2="2" k3="0.0" phase3="0.0" periodicity3="3"></Proper>
		<Proper class1="58" class2="56" class3="63" class4="48" k1="0.0" phase1="0.0" periodicity1="1" k2="6.759252" phase2="3.141592653594307" periodicity2="2" k3="0.0" phase3="0.0" periodicity3="3"></Proper>
		<Proper class1="58" class2="56" class3="63" class4="56" k1="0.0" phase1="0.0" periodicity1="1" k2="7.472624000000001" phase2="3.141592653594307" periodicity2="2" k3="0.0" phase3="0.0" periodicity3="3"></Proper>
		<Proper class1="58" class2="56" class3="63" class4="61" k1="0.0" phase1="0.0" periodicity1="1" k2="21.94508" phase2="3.141592653594307" periodicity2="2" k3="0.0" phase3="0.0" periodicity3="3"></Proper>
		<Proper class1="58" class2="56" class3="63" class4="68" k1="0.0" phase1="0.0" periodicity1="1" k2="21.702408000000002" phase2="3.141592653594307" periodicity2="2" k3="0.0" phase3="0.0" periodicity3="3"></Proper>
		<Proper class1="58" class2="56" class3="63" class4="76" k1="0.0" phase1="0.0" periodicity1="1" k2="21.702408000000002" phase2="3.141592653594307" periodicity2="2" k3="0.0" phase3="0.0" periodicity3="3"></Proper>
		<Proper class1="63" class2="56" class3="63" class4="68" k1="0.0" phase1="0.0" periodicity1="1" k2="8.338712000000001" phase2="3.141592653594307" periodicity2="2" k3="0.0" phase3="0.0" periodicity3="3"></Proper>
		<Proper class1="63" class2="56" class3="63" class4="76" k1="0.0" phase1="0.0" periodicity1="1" k2="8.338712000000001" phase2="3.141592653594307" periodicity2="2" k3="0.0" phase3="0.0" periodicity3="3"></Proper>
		<Proper class1="43" class2="60" class3="68" class4="65" k1="1.822132" phase1="0.0" periodicity1="1" k2="-1.964388" phase2="3.141592653594307" periodicity2="2" k3="4.861808" phase3="0.0" periodicity3="3"></Proper>
		<Proper class1="43" class2="60" class3="68" class4="67" k1="-0.41840000000000005" phase1="0.0" periodicity1="1" k2="-0.5690240000000001" phase2="3.141592653594307" periodicity2="2" k3="1.550172" phase3="0.0" periodicity3="3"></Proper>
		<Proper class1="43" class2="60" class3="68" class4="68" k1="-1.3828120000000002" phase1="0.0" periodicity1="1" k2="0.389112" phase2="3.141592653594307" periodicity2="2" k3="-2.441364" phase3="0.0" periodicity3="3"></Proper>
		<Proper class1="44" class2="60" class3="68" class4="65" k1="-2.399524" phase1="0.0" periodicity1="1" k2="-2.2635440000000004" phase2="3.141592653594307" periodicity2="2" k3="-1.569" phase3="0.0" periodicity3="3"></Proper>
		<Proper class1="44" class2="60" class3="68" class4="67" k1="0.225936" phase1="0.0" periodicity1="1" k2="-0.548104" phase2="3.141592653594307" periodicity2="2" k3="-0.893284" phase3="0.0" periodicity3="3"></Proper>
		<Proper class1="44" class2="60" class3="68" class4="68" k1="0.48743600000000004" phase1="0.0" periodicity1="1" k2="0.604588" phase2="3.141592653594307" periodicity2="2" k3="5.761368" phase3="0.0" periodicity3="3"></Proper>
		<Proper class1="43" class2="60" class3="76" class4="76" k1="-0.462332" phase1="0.0" periodicity1="1" k2="2.631736" phase2="3.141592653594307" periodicity2="2" k3="2.031332" phase3="0.0" periodicity3="3"></Proper>
		<Proper class1="43" class2="60" class3="76" class4="77" k1="1.3556160000000002" phase1="0.0" periodicity1="1" k2="-0.184096" phase2="3.141592653594307" periodicity2="2" k3="-0.48743600000000004" phase3="0.0" periodicity3="3"></Proper>
		<Proper class1="43" class2="60" class3="76" class4="78" k1="2.2489" phase1="0.0" periodicity1="1" k2="-0.525092" phase2="3.141592653594307" periodicity2="2" k3="0.631784" phase3="0.0" periodicity3="3"></Proper>
		<Proper class1="44" class2="60" class3="76" class4="76" k1="-3.5041" phase1="0.0" periodicity1="1" k2="-0.8388920000000001" phase2="3.141592653594307" periodicity2="2" k3="2.74052" phase3="0.0" periodicity3="3"></Proper>
		<Proper class1="44" class2="60" class3="76" class4="77" k1="-1.612932" phase1="0.0" periodicity1="1" k2="-0.577392" phase2="3.141592653594307" periodicity2="2" k3="3.6777360000000003" phase3="0.0" periodicity3="3"></Proper>
		<Proper class1="44" class2="60" class3="76" class4="78" k1="-0.495804" phase1="0.0" periodicity1="1" k2="2.7070480000000003" phase2="3.141592653594307" periodicity2="2" k3="-0.267776" phase3="0.0" periodicity3="3"></Proper>
		<Proper class1="48" class2="63" class3="68" class4="65" k1="-4.845072" phase1="0.0" periodicity1="1" k2="1.246832" phase2="3.141592653594307" periodicity2="2" k3="-1.031356" phase3="0.0" periodicity3="3"></Proper>
		<Proper class1="48" class2="63" class3="68" class4="67" k1="2.3158440000000002" phase1="0.0" periodicity1="1" k2="-0.297064" phase2="3.141592653594307" periodicity2="2" k3="-0.372376" phase3="0.0" periodicity3="3"></Proper>
		<Proper class1="48" class2="63" class3="68" class4="68" k1="-4.524996" phase1="0.0" periodicity1="1" k2="1.661048" phase2="3.141592653594307" periodicity2="2" k3="2.97064" phase3="0.0" periodicity3="3"></Proper>
		<Proper class1="56" class2="63" class3="68" class4="65" k1="6.418256" phase1="0.0" periodicity1="1" k2="1.510424" phase2="3.141592653594307" periodicity2="2" k3="2.8011880000000002" phase3="0.0" periodicity3="3"></Proper>
		<Proper class1="56" class2="63" class3="68" class4="67" k1="-2.066896" phase1="0.0" periodicity1="1" k2="-0.389112" phase2="3.141592653594307" periodicity2="2" k3="0.7238319999999999" phase3="0.0" periodicity3="3"></Proper>
		<Proper class1="56" class2="63" class3="68" class4="68" k1="6.04588" phase1="0.0" periodicity1="1" k2="1.8409600000000002" phase2="3.141592653594307" periodicity2="2" k3="-1.26566" phase3="0.0" periodicity3="3"></Proper>
		<Proper class1="48" class2="63" class3="76" class4="76" k1="1.7133479999999999" phase1="0.0" periodicity1="1" k2="7.968428" phase2="3.141592653594307" periodicity2="2" k3="1.263568" phase3="0.0" periodicity3="3"></Proper>
		<Proper class1="48" class2="63" class3="76" class4="77" k1="-6.660928" phase1="0.0" periodicity1="1" k2="-4.673528" phase2="3.141592653594307" periodicity2="2" k3="0.0" phase3="0.0" periodicity3="3"></Proper>
		<Proper class1="48" class2="63" class3="76" class4="78" k1="-1.00416" phase1="0.0" periodicity1="1" k2="-1.4309280000000002" phase2="3.141592653594307" periodicity2="2" k3="-0.5899439999999999" phase3="0.0" periodicity3="3"></Proper>
		<Proper class1="56" class2="63" class3="76" class4="76" k1="0.092048" phase1="0.0" periodicity1="1" k2="1.194532" phase2="3.141592653594307" periodicity2="2" k3="-1.079472" phase3="0.0" periodicity3="3"></Proper>
		<Proper class1="56" class2="63" class3="76" class4="77" k1="8.9956" phase1="0.0" periodicity1="1" k2="-3.0417680000000002" phase2="3.141592653594307" periodicity2="2" k3="-0.108784" phase3="0.0" periodicity3="3"></Proper>
		<Proper class1="56" class2="63" class3="76" class4="78" k1="-1.97694" phase1="0.0" periodicity1="1" k2="4.437132" phase2="3.141592653594307" periodicity2="2" k3="0.7050040000000001" phase3="0.0" periodicity3="3"></Proper>
		<Proper class1="68" class2="65" class3="66" class4="67" k1="-0.336812" phase1="0.0" periodicity1="1" k2="-0.054392" phase2="3.141592653594307" periodicity2="2" k3="0.5794840000000001" phase3="0.0" periodicity3="3"></Proper>
		<Proper class1="68" class2="65" class3="66" class4="68" k1="-1.1777959999999998" phase1="0.0" periodicity1="1" k2="1.61084" phase2="3.141592653594307" periodicity2="2" k3="-0.673624" phase3="0.0" periodicity3="3"></Proper>
		<Proper class1="68" class2="65" class3="66" class4="72" k1="-1.6547720000000001" phase1="0.0" periodicity1="1" k2="-1.734268" phase2="3.141592653594307" periodicity2="2" k3="2.303292" phase3="0.0" periodicity3="3"></Proper>
		<Proper class1="66" class2="65" class3="68" class4="46" k1="0.51254" phase1="0.0" periodicity1="1" k2="-0.767764" phase2="3.141592653594307" periodicity2="2" k3="0.63806" phase3="0.0" periodicity3="3"></Proper>
		<Proper class1="66" class2="65" class3="68" class4="54" k1="-0.928848" phase1="0.0" periodicity1="1" k2="-3.0480440000000004" phase2="3.141592653594307" periodicity2="2" k3="2.198692" phase3="0.0" periodicity3="3"></Proper>
		<Proper class1="66" class2="65" class3="68" class4="60" k1="0.51254" phase1="0.0" periodicity1="1" k2="-0.767764" phase2="3.141592653594307" periodicity2="2" k3="0.63806" phase3="0.0" periodicity3="3"></Proper>
		<Proper class1="66" class2="65" class3="68" class4="63" k1="-0.928848" phase1="0.0" periodicity1="1" k2="-3.0480440000000004" phase2="3.141592653594307" periodicity2="2" k3="2.198692" phase3="0.0" periodicity3="3"></Proper>
		<Proper class1="66" class2="65" class3="68" class4="67" k1="-0.28242" phase1="0.0" periodicity1="1" k2="1.418376" phase2="3.141592653594307" periodicity2="2" k3="1.769832" phase3="0.0" periodicity3="3"></Proper>
		<Proper class1="66" class2="65" class3="68" class4="68" k1="-0.66944" phase1="0.0" periodicity1="1" k2="-0.437228" phase2="3.141592653594307" periodicity2="2" k3="0.6652560000000001" phase3="0.0" periodicity3="3"></Proper>
		<Proper class1="65" class2="66" class3="68" class4="67" k1="-0.380744" phase1="0.0" periodicity1="1" k2="-1.55854" phase2="3.141592653594307" periodicity2="2" k3="1.5208840000000001" phase3="0.0" periodicity3="3"></Proper>
		<Proper class1="65" class2="66" class3="68" class4="68" k1="-1.468584" phase1="0.0" periodicity1="1" k2="-0.642244" phase2="3.141592653594307" periodicity2="2" k3="6.022868" phase3="0.0" periodicity3="3"></Proper>
		<Proper class1="65" class2="66" class3="68" class4="71" k1="2.435088" phase1="0.0" periodicity1="1" k2="1.531344" phase2="3.141592653594307" periodicity2="2" k3="-1.748912" phase3="0.0" periodicity3="3"></Proper>
		<Proper class1="65" class2="66" class3="68" class4="87" k1="2.435088" phase1="0.0" periodicity1="1" k2="1.531344" phase2="3.141592653594307" periodicity2="2" k3="-1.748912" phase3="0.0" periodicity3="3"></Proper>
		<Proper class1="67" class2="66" class3="68" class4="67" k1="0.16945200000000002" phase1="0.0" periodicity1="1" k2="-0.138072" phase2="3.141592653594307" periodicity2="2" k3="0.882824" phase3="0.0" periodicity3="3"></Proper>
		<Proper class1="67" class2="66" class3="68" class4="68" k1="-0.39748" phase1="0.0" periodicity1="1" k2="-0.21129200000000004" phase2="3.141592653594307" periodicity2="2" k3="1.1359560000000002" phase3="0.0" periodicity3="3"></Proper>
		<Proper class1="67" class2="66" class3="68" class4="71" k1="0.012552" phase1="0.0" periodicity1="1" k2="-0.35564000000000007" phase2="3.141592653594307" periodicity2="2" k3="-0.35145600000000005" phase3="0.0" periodicity3="3"></Proper>
		<Proper class1="67" class2="66" class3="68" class4="87" k1="0.012552" phase1="0.0" periodicity1="1" k2="-0.35564000000000007" phase2="3.141592653594307" periodicity2="2" k3="-0.35145600000000005" phase3="0.0" periodicity3="3"></Proper>
		<Proper class1="72" class2="66" class3="68" class4="67" k1="-0.5543800000000001" phase1="0.0" periodicity1="1" k2="0.75312" phase2="3.141592653594307" periodicity2="2" k3="-0.08158800000000001" phase3="0.0" periodicity3="3"></Proper>
		<Proper class1="72" class2="66" class3="68" class4="68" k1="-1.0104360000000001" phase1="0.0" periodicity1="1" k2="-4.150528" phase2="3.141592653594307" periodicity2="2" k3="0.190372" phase3="0.0" periodicity3="3"></Proper>
		<Proper class1="72" class2="66" class3="68" class4="71" k1="2.2802800000000003" phase1="0.0" periodicity1="1" k2="7.424508" phase2="3.141592653594307" periodicity2="2" k3="-3.834636" phase3="0.0" periodicity3="3"></Proper>
		<Proper class1="72" class2="66" class3="68" class4="87" k1="2.2802800000000003" phase1="0.0" periodicity1="1" k2="7.424508" phase2="3.141592653594307" periodicity2="2" k3="-3.834636" phase3="0.0" periodicity3="3"></Proper>
		<Proper class1="65" class2="66" class3="72" class4="73" k1="0.0" phase1="0.0" periodicity1="1" k2="0.537644" phase2="3.141592653594307" periodicity2="2" k3="0.200832" phase3="0.0" periodicity3="3"></Proper>
		<Proper class1="65" class2="66" class3="72" class4="74" k1="2.788636" phase1="0.0" periodicity1="1" k2="-2.742612" phase2="3.141592653594307" periodicity2="2" k3="0.0" phase3="0.0" periodicity3="3"></Proper>
		<Proper class1="65" class2="66" class3="72" class4="86" k1="2.788636" phase1="0.0" periodicity1="1" k2="-2.742612" phase2="3.141592653594307" periodicity2="2" k3="0.0" phase3="0.0" periodicity3="3"></Proper>
		<Proper class1="67" class2="66" class3="72" class4="73" k1="0.0" phase1="0.0" periodicity1="1" k2="0.0" phase2="3.141592653594307" periodicity2="2" k3="0.27823600000000004" phase3="0.0" periodicity3="3"></Proper>
		<Proper class1="67" class2="66" class3="72" class4="74" k1="0.0" phase1="0.0" periodicity1="1" k2="0.6004039999999999" phase2="3.141592653594307" periodicity2="2" k3="0.276144" phase3="0.0" periodicity3="3"></Proper>
[truncated: 350,796 more chars]
